# Supplementary material for: Echoed induction of nucleotide variants and chromosomal structural variants in cancer cells
Source: Sci Rep. 2022 Dec 5;12:20964. doi: 10.1038/s41598-022-25479-6 (PMC9723101; doi:10.1038/s41598-022-25479-6)
Supplement: Supplementary file 2 — Supplementary Information 2. [file 41598_2022_25479_MOESM2_ESM.xlsx]

## Sheet: Description
Table	Caption	Description
Table S1	Genomic and clinical data of patients.
Table S2	SBS signatures within 1Mb of SV sites in ovarian cancer.
Table S3	SBS signatures within 1Mb of SV sites in breast cancer.
Table S4	SBS signatures within 1Mb of SV sites in pancreatic endocrine cancer.
Table S5	SBS signatures within 1Mb of SV sites in prostate cancer.
	Genomic and clinical data were obtained from PCAWG database.
	https://dcc.icgc.org/releases/PCAWG/
Basic data	pcawg-data-releases.xlsx
Clinical data	pcawg_donor_clinical_August2016_v9.xlsx
SBS signatures	PCAWG_sigProfiler_SBS_signatures_in_samples.csv

## Sheet: Table S1
dcc_project_code	Type	Donor ID	#SV	#SNV	#Indel	SNVobs <1k	SNVobs <10k	SNVobs <100k	SNVobs <1M	SNVobs <10M	SNVexp <1k	SNVexp <10k	SNVexp <100k	SNVexp <1M	SNVexp <10M	Sex	Age at Diagnosis	Vital Status	Survival Time	SBS1	SBS2	SBS3	SBS4	SBS5	SBS6	SBS7a	SBS7b	SBS7c	SBS7d	SBS8	SBS9	SBS10a	SBS10b	SBS11	SBS12	SBS13	SBS14	SBS15	SBS16	SBS17a	SBS17b	SBS18	SBS19	SBS20	SBS21	SBS22	SBS23	SBS24	SBS25
BRCA-UK	BRCA	DO1000	33	2153	109	2	10	25	186	1239	0.0935993	0.935993	9.35993	93.5993	935.993	female	61	alive		267	0	0	0	471	0	0	0	0	0	0	0	0	0	0	0	0	0	0	0	0	0	0	0	0	0	0	0	0	0
BRCA-UK	BRCA	DO1001	277	6171	381	11	55	354	2568	24228	2.25191	22.5191	225.191	2251.91	22519.1	female	41			260	338	3992	0	840	0	0	0	0	0	0	0	0	0	0	0	685	0	0	0	0	0	0	0	0	0	0	0	0	0
BRCA-UK	BRCA	DO1002	249	6053	783	116	347	780	3610	25408	1.98557	19.8557	198.557	1985.57	19855.7	female	39	alive		238	336	0	0	764	0	0	0	0	0	0	0	0	0	0	0	381	0	0	0	0	0	0	0	0	0	0	0	0	0
BRCA-UK	BRCA	DO1003	175	5203	316	4	32	153	1409	13064	1.19952	11.9952	119.952	1199.52	11995.2	female	34	alive		260	335	3303	0	759	0	0	0	0	0	0	0	0	0	0	0	465	0	0	0	0	0	0	0	0	0	0	0	0	0
BRCA-UK	BRCA	DO1004	179	12256	1199	48	209	558	3669	31058	2.89012	28.9012	289.012	2890.12	28901.2	female	59	deceased		373	474	6709	0	2634	0	0	0	0	0	0	0	0	0	0	0	531	0	0	0	0	0	1279	0	0	0	0	0	0	0
BRCA-UK	BRCA	DO1005	258	6888	330	15	83	429	2912	26048	2.34114	23.4114	234.114	2341.14	23411.4	female	39	alive		242	1162	2954	0	784	0	0	0	0	0	0	0	0	0	0	0	1646	0	0	0	0	0	0	0	0	0	0	0	0	0
BRCA-UK	BRCA	DO1007	98	3353	139	28	50	121	623	5056	0.432887	4.32887	43.2887	432.887	4328.87	female	64	alive		436	144	0	0	2642	0	0	0	0	0	0	0	0	0	0	0	105	0	0	0	0	0	0	0	0	0	0	0	0	0
BRCA-UK	BRCA	DO1008	89	2120	86	1	10	58	313	2738	0.248565	2.48565	24.8565	248.565	2485.65	female	58	deceased		146	255	0	0	1280	0	0	0	0	0	0	0	0	0	0	0	427	0	0	0	0	0	0	0	0	0	0	0	0	0
BRCA-UK	BRCA	DO1009	228	2045	103	82	308	732	2348	13823	0.614247	6.14247	61.4247	614.247	6142.47	female	32	alive		323	126	0	0	936	0	0	0	0	0	0	0	0	0	0	0	106	0	0	0	0	0	541	0	0	0	0	0	0	0
BRCA-UK	BRCA	DO1010	240	11268	710	74	234	862	5201	41701	3.56265	35.6265	356.265	3562.65	35626.5	female	67			1004	886	4457	0	3357	0	0	0	0	0	0	0	0	0	0	0	1457	0	0	0	0	0	0	0	0	0	0	0	0	0
BRCA-UK	BRCA	DO1011	249	10558	1222	52	180	617	4432	38558	3.46335	34.6335	346.335	3463.35	34633.5	female	54			446	294	6870	0	1362	0	0	0	0	0	0	1046	0	0	0	0	310	0	0	0	0	0	0	0	0	0	0	0	0	0
BRCA-UK	BRCA	DO1012	426	9157	793	96	292	1403	8408	61010	5.13899	51.3899	513.899	5138.99	51389.9	female	32			234	536	6125	0	1251	0	0	0	0	0	0	0	0	0	0	0	828	0	0	0	0	0	0	0	0	0	0	0	0	0
BRCA-UK	BRCA	DO1013	192	4936	92	62	248	672	2389	16365	1.24851	12.4851	124.851	1248.51	12485.1	female				354	391	1556	0	2062	0	0	0	0	0	0	0	0	0	0	0	553	0	0	0	0	0	0	0	0	0	0	0	0	0
BRCA-UK	BRCA	DO1014	33	1782	53	29	33	74	302	1427	0.0774705	0.774705	7.74705	77.4705	774.705	female				233	153	0	0	1191	0	0	0	0	0	0	0	0	0	0	0	193	0	0	0	0	0	0	0	0	0	0	0	0	0
BRCA-UK	BRCA	DO1015	329	5782	249	116	354	1103	6202	38745	2.50604	25.0604	250.604	2506.04	25060.4	female				694	718	0	0	3957	0	0	0	0	0	0	0	0	0	0	0	377	0	0	0	0	0	0	0	0	0	0	0	0	0
BRCA-UK	BRCA	DO1016	107	7204	160	162	452	1388	4530	14837	1.01548	10.1548	101.548	1015.48	10154.8	female				322	2657	0	0	1603	0	0	0	0	0	0	0	0	0	0	0	2592	0	0	0	0	0	0	0	0	0	0	0	0	0
BRCA-UK	BRCA	DO1017	182	2521	175	30	105	216	895	6985	0.604448	6.04448	60.4448	604.448	6044.48	female	49	deceased		193	145	0	0	1702	0	0	0	0	0	0	0	0	0	0	0	130	0	0	0	0	0	323	0	0	0	0	0	0	0
BRCA-UK	BRCA	DO1018	803	5990	317	656	1883	6168	27136	136237	6.33661	63.3661	633.661	6336.61	63366.1	female	46			604	771	0	0	2924	0	0	0	0	0	0	0	0	0	0	0	637	0	0	0	0	0	1002	0	0	0	0	0	0	0
BRCA-UK	BRCA	DO1020	416	10558	528	684	2687	7176	28377	196108	5.78615	57.8615	578.615	5786.15	57861.5	female	33			375	771	7221	0	1789	0	0	0	0	0	0	0	0	0	0	0	205	0	0	0	0	0	0	0	0	0	0	0	0	0
BRCA-EU	BRCA	DO217786	216	2971	192	12	19	41	330	1803	0.845417	8.45417	84.5417	845.417	8454.17	female	86	deceased		394	93	0	0	1967	0	0	0	0	0	0	0	0	0	0	0	48	0	0	0	0	0	449	0	0	0	0	0	0	0
BRCA-EU	BRCA	DO217787	53	2719	156	25	44	85	379	2861	0.189845	1.89845	18.9845	189.845	1898.45	female	89			376	120	0	0	2112	0	0	0	0	0	0	0	0	0	0	0	99	0	0	0	0	0	0	0	0	0	0	0	0	0
BRCA-EU	BRCA	DO217788	155	3127	296	57	168	582	2090	9673	0.63852	6.3852	63.852	638.52	6385.2	female	76			368	213	0	0	2092	0	0	0	0	0	0	0	0	0	0	0	56	0	0	0	0	0	378	0	0	0	0	0	0	0
BRCA-EU	BRCA	DO217800	5	1627	101	22	53	95	241	325	0.010717	0.10717	1.0717	10.717	107.17	female				317	68	0	0	1049	0	0	0	0	0	0	0	0	0	0	0	23	0	0	0	0	0	164	0	0	0	0	0	0	0
BRCA-EU	BRCA	DO217826	21	2552	172	2	6	12	79	668	0.0706016	0.706016	7.06016	70.6016	706.016	female	39			342	293	0	0	1499	0	0	0	0	0	0	0	0	0	0	0	84	0	0	0	0	0	328	0	0	0	0	0	0	0
BRCA-EU	BRCA	DO217844	29	36195	186	4	16	154	1701	15439	1.38281	13.8281	138.281	1382.81	13828.1	female	47	alive		239	21565	0	0	1432	0	0	0	0	0	0	0	0	0	0	0	12879	0	0	0	0	0	0	0	0	0	0	0	0	0
BRCA-EU	BRCA	DO217865	72	2311	164	26	64	103	391	2735	0.219203	2.19203	21.9203	219.203	2192.03	female	79	alive		299	38	0	0	1877	0	0	0	0	0	0	0	0	0	0	0	89	0	0	0	0	0	0	0	0	0	0	0	0	0
BRCA-EU	BRCA	DO217887	235	3018	100	108	266	556	2877	21034	0.934333	9.34333	93.4333	934.333	9343.33	female				212	560	0	0	1486	0	0	0	0	0	0	0	0	0	0	0	291	0	0	0	0	0	449	0	0	0	0	0	0	0
BRCA-EU	BRCA	DO217907	529	5952	319	287	747	2232	9082	56219	4.14795	41.4795	414.795	4147.95	41479.5	female	65	alive		414	458	0	0	3683	0	0	0	0	0	0	0	0	0	0	0	260	0	0	0	0	0	1088	0	0	0	0	0	0	0
BRCA-EU	BRCA	DO217908	12	3173	128	2	6	15	68	529	0.050161	0.50161	5.0161	50.161	501.61	female	55	alive		199	1125	0	0	1144	0	0	0	0	0	0	0	0	0	0	0	701	0	0	0	0	0	0	0	0	0	0	0	0	0
BRCA-EU	BRCA	DO217931	180	3660	228	157	300	571	2025	10767	0.867897	8.67897	86.7897	867.897	8678.97	female	58	alive		523	322	0	0	2093	0	0	0	0	0	0	0	0	0	0	0	325	0	0	0	0	0	387	0	0	0	0	0	0	0
BRCA-EU	BRCA	DO217934	19	1946	125	0	2	4	52	462	0.0487092	0.487092	4.87092	48.7092	487.092	female				323	0	0	0	1038	0	0	0	0	0	0	0	0	0	0	0	0	0	0	0	0	0	581	0	0	0	0	0	0	0
BRCA-EU	BRCA	DO217939	6	2133	212	1	3	6	16	179	0.01686	0.1686	1.686	16.86	168.6	female	47	alive		369	95	0	0	1159	0	0	0	0	0	0	0	0	0	0	0	1	0	0	0	0	0	493	0	0	0	0	0	0	0
BRCA-EU	BRCA	DO217952	91	2331	199	15	29	85	677	4870	0.279446	2.79446	27.9446	279.446	2794.46	female				446	92	0	0	1493	0	0	0	0	0	0	0	0	0	0	0	52	0	0	0	0	0	227	0	0	0	0	0	0	0
BRCA-EU	BRCA	DO217953	1	1514	137	1	2	2	4	22	0.00199453	0.0199453	0.199453	1.99453	19.9453	female	43	alive		260	0	0	0	914	0	0	0	0	0	0	0	0	0	0	0	0	0	0	0	0	0	326	0	0	0	0	0	0	0
BRCA-EU	BRCA	DO217962	0	1501	154	0	0	0	0	0	0	0	0	0	0	female	48	alive		247	0	0	0	1047	0	0	0	0	0	0	0	0	0	0	0	0	0	0	0	0	0	199	0	0	0	0	0	0	0
BRCA-EU	BRCA	DO217987	473	3042	126	62	182	475	2654	19347	1.89555	18.9555	189.555	1895.55	18955.5	female	44	alive		518	142	965	0	1035	0	0	0	0	0	0	0	0	0	0	0	80	0	0	0	0	0	258	0	0	0	0	0	0	0
BRCA-EU	BRCA	DO218059	28	2304	105	2	9	25	118	974	0.0849875	0.849875	8.49875	84.9875	849.875	female	42	alive		176	636	0	0	971	0	0	0	0	0	0	0	0	0	0	0	517	0	0	0	0	0	0	0	0	0	0	0	0	0
BRCA-EU	BRCA	DO218060	95	2560	160	15	50	97	666	3433	0.32039	3.2039	32.039	320.39	3203.9	female				376	298	0	0	1698	0	0	0	0	0	0	0	0	0	0	0	166	0	0	0	0	0	0	0	0	0	0	0	0	0
BRCA-EU	BRCA	DO218062	83	2923	200	91	170	447	1889	7244	0.319611	3.19611	31.9611	319.611	3196.11	female	76	deceased		394	85	0	0	2035	0	0	0	0	0	0	0	0	0	0	0	105	0	0	0	0	0	284	0	0	0	0	0	0	0
BRCA-EU	BRCA	DO218065	46	8496	155	35	75	134	644	4695	0.514858	5.14858	51.4858	514.858	5148.58	female				245	3681	0	0	1514	0	0	0	0	0	0	0	0	0	0	0	3036	0	0	0	0	0	0	0	0	0	0	0	0	0
BRCA-EU	BRCA	DO218072	3	1494	89	0	0	4	16	74	0.00590455	0.0590455	0.590455	5.90455	59.0455	female	38	alive		230	229	0	0	954	0	0	0	0	0	0	0	0	0	0	0	71	0	0	0	0	0	0	0	0	0	0	0	0	0
BRCA-EU	BRCA	DO218121	1	2250	121	0	0	1	3	36	0.00296413	0.0296413	0.296413	2.96413	29.6413	female	48	alive		357	197	0	0	1274	0	0	0	0	0	0	0	0	0	0	0	412	0	0	0	0	0	0	0	0	0	0	0	0	0
BRCA-EU	BRCA	DO218150	161	4752	580	40	106	263	1543	12274	1.0079	10.079	100.79	1007.9	10079	female	73	alive		312	134	3015	0	802	0	0	0	0	0	0	0	0	0	0	0	58	0	0	0	0	0	0	0	0	0	0	0	0	0
BRCA-EU	BRCA	DO218159	66	3326	233	43	146	343	758	4436	0.289188	2.89188	28.9188	289.188	2891.88	female	61	alive		400	120	0	0	1958	0	0	0	0	0	0	0	0	0	0	0	88	0	0	0	0	0	723	0	0	0	0	0	0	0
BRCA-EU	BRCA	DO218167	114	2459	172	17	46	120	645	4002	0.369299	3.69299	36.9299	369.299	3692.99	female	47	deceased		347	289	0	0	1314	0	0	0	0	0	0	0	0	0	0	0	53	0	0	0	0	0	437	0	0	0	0	0	0	0
BRCA-EU	BRCA	DO218168	828	4429	503	101	362	1270	8319	67679	4.83115	48.3115	483.115	4831.15	48311.5	female	51	deceased		316	176	0	0	2492	0	0	0	0	0	0	0	0	0	0	0	92	0	0	0	0	0	1287	0	0	0	0	0	0	0
BRCA-EU	BRCA	DO218173	2	55778	158	0	2	12	185	1736	0.146963	1.46963	14.6963	146.963	1469.63	female	59	alive		178	30622	0	0	759	0	0	0	0	0	0	0	0	0	0	0	24095	0	0	0	0	0	0	0	0	0	0	0	0	0
BRCA-EU	BRCA	DO218174	1	1789	146	8	66	68	68	94	0.00235681	0.0235681	0.235681	2.35681	23.5681	female	48	alive		329	115	0	0	999	0	0	0	0	0	0	0	0	0	0	0	29	0	0	0	0	0	313	0	0	0	0	0	0	0
BRCA-EU	BRCA	DO218176	91	12758	138	57	276	604	3083	19810	1.52946	15.2946	152.946	1529.46	15294.6	female	39	alive		264	4869	0	0	1435	0	0	0	0	0	0	0	0	0	0	0	6148	0	0	0	0	0	0	0	0	0	0	0	0	0
BRCA-EU	BRCA	DO218182	0	1849	142	0	0	0	0	0	0	0	0	0	0	female	77	alive		201	42	0	0	1582	0	0	0	0	0	0	0	0	0	0	0	18	0	0	0	0	0	0	0	0	0	0	0	0	0
BRCA-EU	BRCA	DO218205	23	3993	118	2	31	62	184	1197	0.120988	1.20988	12.0988	120.988	1209.88	female	59	alive		326	794	0	0	1889	0	0	0	0	0	0	0	0	0	0	0	958	0	0	0	0	0	0	0	0	0	0	0	0	0
BRCA-EU	BRCA	DO218212	249	7827	728	40	116	486	3180	27944	2.56749	25.6749	256.749	2567.49	25674.9	female	67	alive		284	292	4056	0	1836	0	0	0	0	0	0	0	0	0	0	0	338	0	0	0	0	0	793	0	0	0	0	0	0	0
BRCA-EU	BRCA	DO218254	203	1752	156	21	100	221	935	6813	0.468538	4.68538	46.8538	468.538	4685.38	female	46	alive		383	60	497	0	753	0	0	0	0	0	0	0	0	0	0	0	49	0	0	0	0	0	0	0	0	0	0	0	0	0
BRCA-EU	BRCA	DO218269	344	10548	751	228	488	1364	7127	54132	4.78017	47.8017	478.017	4780.17	47801.7	female	49	alive		467	450	7558	0	1327	0	0	0	0	0	0	0	0	0	0	0	458	0	0	0	0	0	0	0	0	0	0	0	0	0
BRCA-EU	BRCA	DO218333	331	10068	1131	137	459	994	5398	48040	4.39022	43.9022	439.022	4390.22	43902.2	female	51	alive		342	539	6859	0	1390	0	0	0	0	0	0	0	0	0	0	0	674	0	0	0	0	0	0	0	0	0	0	0	0	0
BRCA-EU	BRCA	DO218347	82	1265	94	14	42	71	351	1485	0.136653	1.36653	13.6653	136.653	1366.53	female	35	alive		233	47	0	0	760	0	0	0	0	0	0	0	0	0	0	0	14	0	0	0	0	0	201	0	0	0	0	0	0	0
BRCA-EU	BRCA	DO218377	19	1488	108	3	3	21	39	318	0.0372453	0.372453	3.72453	37.2453	372.453	female	42	alive		188	132	0	0	904	0	0	0	0	0	0	0	0	0	0	0	40	0	0	0	0	0	214	0	0	0	0	0	0	0
BRCA-EU	BRCA	DO218384	45	1783	149	14	22	44	183	1082	0.105701	1.05701	10.5701	105.701	1057.01	female	64	alive		362	0	0	0	1413	0	0	0	0	0	0	0	0	0	0	0	0	0	0	0	0	0	0	0	0	0	0	0	0	0
BRCA-EU	BRCA	DO218388	21	2039	545	0	1	6	61	614	0.0564094	0.564094	5.64094	56.4094	564.094	female	56	alive		197	0	0	0	1764	0	0	0	0	0	0	0	0	0	0	0	0	0	0	0	0	0	0	0	0	0	0	0	0	0
BRCA-EU	BRCA	DO218404	144	5582	179	21	71	245	1530	11570	1.05893	10.5893	105.893	1058.93	10589.3	female	55	deceased		398	110	3551	0	1232	0	0	0	0	0	0	0	0	0	0	0	158	0	0	0	0	0	0	0	0	0	0	0	0	0
BRCA-EU	BRCA	DO218408	2	1339	104	0	0	0	2	34	0.00352797	0.0352797	0.352797	3.52797	35.2797	female	42	alive		213	0	0	0	947	0	0	0	0	0	0	0	0	0	0	0	0	0	0	0	0	0	175	0	0	0	0	0	0	0
BRCA-EU	BRCA	DO218419	178	5968	604	30	106	300	1697	14624	1.39947	13.9947	139.947	1399.47	13994.7	female	51	alive		284	268	3613	0	1196	0	0	0	0	0	0	0	0	0	0	0	430	0	0	0	0	0	0	0	0	0	0	0	0	0
BRCA-EU	BRCA	DO218428	318	5746	391	128	355	1000	6125	35870	2.40717	24.0717	240.717	2407.17	24071.7	female	84	alive		728	1234	0	0	3508	0	0	0	0	0	0	0	0	0	0	0	260	0	0	0	0	0	0	0	0	0	0	0	0	0
BRCA-EU	BRCA	DO218457	27	1871	83	23	36	42	107	718	0.0665507	0.665507	6.65507	66.5507	665.507	female	64	alive		213	196	0	0	1418	0	0	0	0	0	0	0	0	0	0	0	36	0	0	0	0	0	0	0	0	0	0	0	0	0
BRCA-EU	BRCA	DO218478	3	2128	210	0	0	1	9	77	0.00841023	0.0841023	0.841023	8.41023	84.1023	female	55	alive		277	0	0	0	1837	0	0	0	0	0	0	0	0	0	0	0	0	0	0	0	0	0	0	0	0	0	0	0	0	0
BRCA-EU	BRCA	DO218488	22	1819	157	0	1	12	73	601	0.0527194	0.527194	5.27194	52.7194	527.194	female	48	alive		233	146	0	0	1209	0	0	0	0	0	0	0	0	0	0	0	35	0	0	0	0	0	180	0	0	0	0	0	0	0
BRCA-EU	BRCA	DO218489	39	2711	408	6	16	25	182	1413	0.139286	1.39286	13.9286	139.286	1392.86	female	45			262	494	0	0	1830	0	0	0	0	0	0	0	0	0	0	0	57	0	0	0	0	0	0	0	0	0	0	0	0	0
BRCA-EU	BRCA	DO218502	149	2887	216	37	100	256	1222	8736	0.566693	5.66693	56.6693	566.693	5666.93	female	56	alive		508	105	0	0	2074	0	0	0	0	0	0	0	0	0	0	0	180	0	0	0	0	0	0	0	0	0	0	0	0	0
BRCA-EU	BRCA	DO218506	7	1997	159	0	0	1	16	170	0.0184158	0.184158	1.84158	18.4158	184.158	female	66	alive		278	57	0	0	1373	0	0	0	0	0	0	0	0	0	0	0	16	0	0	0	0	0	269	0	0	0	0	0	0	0
BRCA-EU	BRCA	DO218553	45	2863	304	10	23	79	364	2020	0.169726	1.69726	16.9726	169.726	1697.26	female	59	alive		320	76	0	0	2158	0	0	0	0	0	0	0	0	0	0	0	29	0	0	0	0	0	262	0	0	0	0	0	0	0
BRCA-EU	BRCA	DO218560	23	4479	151	1	4	19	156	1218	0.135714	1.35714	13.5714	135.714	1357.14	female	58	alive		318	354	0	0	2687	0	0	0	0	0	0	0	0	0	0	0	1080	0	0	0	0	0	0	0	0	0	0	0	0	0
BRCA-EU	BRCA	DO218573	161	4195	171	65	237	505	2169	11660	0.889759	8.89759	88.9759	889.759	8897.59	female	48	alive		500	283	0	0	2418	0	0	0	0	0	0	0	0	0	0	0	308	0	0	0	0	0	658	0	0	0	0	0	0	0
BRCA-EU	BRCA	DO218583	25	1685	109	9	13	27	102	594	0.0554951	0.554951	5.54951	55.4951	554.951	female	63	alive		262	0	0	0	1188	0	0	0	0	0	0	0	0	0	0	0	0	0	0	0	0	0	223	0	0	0	0	0	0	0
BRCA-EU	BRCA	DO218605	160	5280	260	132	334	774	3090	18618	1.11293	11.1293	111.293	1112.93	11129.3	female	60	alive		416	124	0	0	3671	0	0	0	0	0	0	0	0	0	0	0	193	0	0	0	0	0	830	0	0	0	0	0	0	0
BRCA-EU	BRCA	DO218611	85	2034	204	10	22	66	322	2392	0.227764	2.27764	22.7764	227.764	2277.64	female	49	alive		273	90	0	0	1573	0	0	0	0	0	0	0	0	0	0	0	92	0	0	0	0	0	0	0	0	0	0	0	0	0
BRCA-EU	BRCA	DO218621	10	2066	125	1	2	10	23	180	0.0272173	0.272173	2.72173	27.2173	272.173	female	64	alive		329	327	0	0	1192	0	0	0	0	0	0	0	0	0	0	0	214	0	0	0	0	0	0	0	0	0	0	0	0	0
BRCA-EU	BRCA	DO218651	230	2054	107	230	680	1627	6052	26484	0.622362	6.22362	62.2362	622.362	6223.62	female	38			262	244	0	0	1007	0	0	0	0	0	0	0	0	0	0	0	244	0	0	0	0	0	289	0	0	0	0	0	0	0
BRCA-EU	BRCA	DO218656	144	7787	905	23	68	248	1858	16367	1.47723	14.7723	147.723	1477.23	14772.3	female	41			428	307	5688	0	998	0	0	0	0	0	0	0	0	0	0	0	195	0	0	0	0	0	0	0	0	0	0	0	0	0
BRCA-EU	BRCA	DO218669	340	6756	364	20	94	503	3991	36319	3.0261	30.261	302.61	3026.1	30261	female	76	alive		234	1001	0	0	4177	0	0	0	0	0	0	0	0	0	0	0	1264	0	0	0	0	0	0	0	0	0	0	0	0	0
BRCA-EU	BRCA	DO218684	291	9180	889	61	191	635	4557	40504	3.51925	35.1925	351.925	3519.25	35192.5	female				367	548	5710	0	1655	0	0	0	0	0	0	0	0	0	0	0	723	0	0	0	0	0	0	0	0	0	0	0	0	0
BRCA-EU	BRCA	DO218698	83	1207	85	10	28	55	228	1578	0.131978	1.31978	13.1978	131.978	1319.78	female	44	alive		167	0	0	0	1036	0	0	0	0	0	0	0	0	0	0	0	0	0	0	0	0	0	0	0	0	0	0	0	0	0
BRCA-EU	BRCA	DO218709	267	8341	472	134	367	938	5177	36581	2.93389	29.3389	293.389	2933.89	29338.9	female	59	alive		179	750	0	0	4815	0	0	0	0	0	0	0	0	0	0	0	1340	0	0	0	0	0	1094	0	0	0	0	0	0	0
BRCA-EU	BRCA	DO218742	316	3561	210	103	414	1206	5732	35371	1.48243	14.8243	148.243	1482.43	14824.3	female	45	deceased		284	485	0	0	1729	0	0	0	0	0	0	0	0	0	0	0	509	0	0	0	0	0	540	0	0	0	0	0	0	0
BRCA-EU	BRCA	DO218770	16	1725	153	3	3	7	48	313	0.03636	0.3636	3.636	36.36	363.6	female	52	alive		261	111	0	0	1120	0	0	0	0	0	0	0	0	0	0	0	13	0	0	0	0	0	207	0	0	0	0	0	0	0
BRCA-EU	BRCA	DO218796	143	9296	139	49	190	571	2561	18596	1.75125	17.5125	175.125	1751.25	17512.5	female	34	alive		240	2678	0	0	3347	0	0	0	0	0	0	0	0	0	0	0	2977	0	0	0	0	0	0	0	0	0	0	0	0	0
BRCA-EU	BRCA	DO218827	1	1904	151	0	0	0	2	10	0.00250831	0.0250831	0.250831	2.50831	25.0831	female	49	alive		378	0	0	0	1187	0	0	0	0	0	0	0	0	0	0	0	0	0	0	0	0	0	327	0	0	0	0	0	0	0
BRCA-EU	BRCA	DO218828	213	6932	482	50	162	554	3080	21704	1.94515	19.4515	194.515	1945.15	19451.5	female	50	deceased		963	224	0	0	3358	0	0	0	0	0	0	0	0	0	0	0	374	0	0	0	0	0	1250	0	0	0	0	0	0	0
BRCA-EU	BRCA	DO218831	51	2419	169	66	213	333	670	2766	0.162525	1.62525	16.2525	162.525	1625.25	female	64	alive		402	146	0	0	1560	0	0	0	0	0	0	0	0	0	0	0	70	0	0	0	0	0	0	0	0	0	0	0	0	0
BRCA-EU	BRCA	DO220820	2	2128	178	3	8	9	18	67	0.00560682	0.0560682	0.560682	5.60682	56.0682	female	69			257	87	639	0	1112	0	0	0	0	0	0	0	0	0	0	0	19	0	0	0	0	0	0	0	0	0	0	0	0	0
BRCA-EU	BRCA	DO220821	5	2638	81	0	0	3	19	153	0.0173764	0.173764	1.73764	17.3764	173.764	female				266	770	0	0	1374	0	0	0	0	0	0	0	0	0	0	0	218	0	0	0	0	0	0	0	0	0	0	0	0	0
BRCA-EU	BRCA	DO220822	54	2057	190	11	44	112	399	2355	0.146333	1.46333	14.6333	146.333	1463.33	female	51	alive		461	111	0	0	1196	0	0	0	0	0	0	0	0	0	0	0	46	0	0	0	0	0	241	0	0	0	0	0	0	0
BRCA-EU	BRCA	DO220823	266	23441	1102	57	343	1686	10285	88266	8.21434	82.1434	821.434	8214.34	82143.4	female	82	alive		278	6452	8871	0	350	0	0	0	0	0	0	0	0	0	0	0	7286	0	0	0	0	0	0	0	0	0	0	0	0	0
BRCA-EU	BRCA	DO220824	10	2862	186	0	9	41	89	466	0.0377037	0.377037	3.77037	37.7037	377.037	female	63	alive		464	358	0	0	2009	0	0	0	0	0	0	0	0	0	0	0	19	0	0	0	0	0	0	0	0	0	0	0	0	0
BRCA-EU	BRCA	DO220825	52	1835	377	1	3	20	147	1207	0.125705	1.25705	12.5705	125.705	1257.05	female	40	alive		187	0	0	0	1581	0	0	0	0	0	0	0	0	0	0	0	0	0	0	0	0	0	0	0	0	0	0	0	0	0
BRCA-EU	BRCA	DO220828	217	8715	875	200	551	1347	6038	32464	2.49139	24.9139	249.139	2491.39	24913.9	female	57	alive		340	306	2690	0	3052	0	0	0	0	0	0	0	0	0	0	0	153	0	0	0	0	0	1361	0	0	0	0	0	0	0
BRCA-UK	BRCA	DO52538	502	5234	426	78	207	743	4537	39239	3.4614	34.614	346.14	3461.4	34614	female	59	deceased		425	102	0	0	2514	0	0	0	0	0	0	0	0	0	0	0	134	0	0	0	0	0	1438	0	0	0	0	0	0	0
BRCA-UK	BRCA	DO52539	112	4663	365	39	78	202	1211	8957	0.688015	6.88015	68.8015	688.015	6880.15	female	39			373	169	2101	0	1716	0	0	0	0	0	0	0	0	0	0	0	264	0	0	0	0	0	0	0	0	0	0	0	0	0
BRCA-UK	BRCA	DO52540	256	6807	509	21	72	349	2833	25817	2.29568	22.9568	229.568	2295.68	22956.8	female	52	deceased		365	0	2674	0	1808	0	0	0	0	0	0	0	0	0	0	0	0	0	0	0	183	370	719	0	0	0	0	0	0	0
BRCA-UK	BRCA	DO52542	116	3980	398	13	39	193	999	6972	0.608213	6.08213	60.8213	608.213	6082.13	female	61	alive		340	88	1085	0	1321	0	0	0	0	0	0	0	0	0	0	0	119	0	0	0	0	0	977	0	0	0	0	0	0	0
BRCA-UK	BRCA	DO52543	173	10067	589	28	115	427	3106	26722	2.29436	22.9436	229.436	2294.36	22943.6	female	56	alive		271	599	5792	0	1955	0	0	0	0	0	0	0	0	0	0	0	1230	0	0	0	0	0	0	0	0	0	0	0	0	0
BRCA-UK	BRCA	DO52544	245	6706	405	87	326	1200	5876	36102	2.16443	21.6443	216.443	2164.43	21644.3	female	43			700	281	2354	0	2326	0	0	0	0	0	0	0	0	0	0	0	324	0	0	0	0	0	662	0	0	0	0	0	0	0
BRCA-UK	BRCA	DO52545	36	2925	314	9	19	63	246	1609	0.138721	1.38721	13.8721	138.721	1387.21	female	64			361	108	0	0	1635	0	0	0	0	0	0	0	0	0	0	0	45	0	0	0	0	0	421	0	0	0	0	0	0	0
BRCA-UK	BRCA	DO52546	372	2680	157	1	9	103	1109	11013	1.31339	13.1339	131.339	1313.39	13133.9	female	65			534	0	0	0	1636	0	0	0	0	0	0	0	0	0	0	0	0	0	0	0	0	0	500	0	0	0	0	0	0	0
BRCA-UK	BRCA	DO52547	35	2906	197	2	10	27	164	1435	0.133992	1.33992	13.3992	133.992	1339.92	female				356	80	0	0	2143	0	0	0	0	0	0	0	0	0	0	0	27	0	0	0	0	0	277	0	0	0	0	0	0	0
BRCA-UK	BRCA	DO52548	276	3292	265	111	256	719	3839	19450	1.19697	11.9697	119.697	1196.97	11969.7	female	41	alive		441	132	0	0	1891	0	0	0	0	0	0	0	0	0	0	0	79	0	0	0	0	0	723	0	0	0	0	0	0	0
BRCA-UK	BRCA	DO52549	185	10015	862	116	278	786	4686	32753	2.44083	24.4083	244.083	2440.83	24408.3	female	79	alive		976	425	2477	0	4197	0	0	0	0	0	0	0	0	0	0	0	275	0	0	0	0	0	1596	0	0	0	0	0	0	0
BRCA-UK	BRCA	DO52550	324	10207	372	21	88	618	5485	49862	4.3567	43.567	435.67	4356.7	43567	female	46	alive		353	374	6257	0	1086	0	0	0	0	0	0	0	0	0	0	0	996	0	0	0	0	0	982	0	0	0	0	0	0	0
BRCA-UK	BRCA	DO52551	330	7540	332	16	71	424	3958	34638	3.27793	32.7793	327.793	3277.93	32779.3	female	36	alive		283	241	5222	0	1052	0	0	0	0	0	0	0	0	0	0	0	578	0	0	0	0	0	0	0	0	0	0	0	0	0
BRCA-UK	BRCA	DO52552	680	9367	630	53	283	1298	10339	92050	8.3912	83.912	839.12	8391.2	83912	female	62	alive		395	735	5065	0	1647	0	0	0	0	0	0	0	0	0	0	0	1385	0	0	0	0	0	0	0	0	0	0	0	0	0
BRCA-UK	BRCA	DO52553	273	10627	387	25	130	657	4790	42053	3.82198	38.2198	382.198	3821.98	38219.8	female	30	alive		135	2519	0	0	3247	0	0	0	0	0	0	0	0	0	0	0	4643	0	0	0	0	0	0	0	0	0	0	0	0	0
BRCA-UK	BRCA	DO52554	341	6526	311	10	68	393	3404	30659	2.93168	29.3168	293.168	2931.68	29316.8	female	46	alive		286	190	4245	0	922	0	0	0	0	0	0	0	0	0	0	0	332	0	0	0	0	0	467	0	0	0	0	0	0	0
BRCA-UK	BRCA	DO52555	543	6477	668	17	85	595	5574	52106	4.63328	46.3328	463.328	4633.28	46332.8	female	68	alive		288	416	3668	0	983	0	0	0	0	0	0	0	0	0	0	0	1024	0	0	0	0	0	0	0	0	0	0	0	0	0
BRCA-UK	BRCA	DO52556	172	8542	396	39	119	412	3203	24890	1.93554	19.3554	193.554	1935.54	19355.4	female	56	alive		725	171	4656	0	1361	0	0	0	0	0	0	0	0	0	0	0	168	0	0	0	0	0	793	0	0	0	0	0	0	0
BRCA-UK	BRCA	DO52557	366	11772	1349	52	215	774	6426	60374	5.67605	56.7605	567.605	5676.05	56760.5	female	41	alive		448	416	8082	0	1849	0	0	0	0	0	0	0	0	0	0	0	764	0	0	0	0	0	0	0	0	0	0	0	0	0
BRCA-UK	BRCA	DO52558	132	4630	500	23	59	206	1194	8505	0.805137	8.05137	80.5137	805.137	8051.37	female	43	alive		246	482	1641	0	1428	0	0	0	0	0	0	0	0	0	0	0	368	0	0	0	0	0	415	0	0	0	0	0	0	0
BRCA-UK	BRCA	DO52559	278	9148	580	16	73	376	3605	33867	3.35032	33.5032	335.032	3350.32	33503.2	female	42	alive		413	176	7162	0	765	0	0	0	0	0	0	0	0	0	0	0	521	0	0	0	0	0	0	0	0	0	0	0	0	0
BRCA-UK	BRCA	DO52560	372	7924	497	62	139	640	4567	39673	3.88331	38.8331	388.331	3883.31	38833.1	female	70	alive		1107	0	0	0	5072	0	0	0	0	0	0	0	0	0	0	0	0	0	0	0	0	0	1692	0	0	0	0	0	0	0
BRCA-UK	BRCA	DO52561	372	8905	572	130	498	1920	10352	56335	4.36407	43.6407	436.407	4364.07	43640.7	female	75			698	367	3217	0	2716	0	0	0	0	0	0	0	0	0	0	0	642	0	0	0	0	0	1173	0	0	0	0	0	0	0
BRCA-UK	BRCA	DO52562	368	5145	293	14	65	404	3456	27137	2.4943	24.943	249.43	2494.3	24943	female	49	alive		622	0	0	0	3012	0	0	0	0	0	0	0	0	0	0	0	0	0	0	0	0	0	1463	0	0	0	0	0	0	0
CLLE-ES	CLLE	DO51967	8	1334	67	0	0	0	6	133	0.0140592	0.140592	1.40592	14.0592	140.592	female	54	alive	6099	152	0	0	0	1167	0	0	0	0	0	0	0	0	0	0	0	0	0	0	0	0	0	0	0	0	0	0	0	0	0
CLLE-ES	CLLE	DO51989	0	1709	97	0	0	0	0	0	0	0	0	0	0	female	61	alive	1931	112	0	0	0	356	0	0	0	0	0	0	534	0	0	0	0	0	0	0	0	0	0	0	0	0	0	0	0	0	0
CLLE-ES	CLLE	DO51992	7	2085	94	30	37	52	125	308	0.0192273	0.192273	1.92273	19.2273	192.273	female	42	alive	4788	188	0	0	0	717	0	0	0	0	0	0	0	0	0	0	0	0	0	0	0	0	0	0	0	0	0	0	0	0	0
CLLE-ES	CLLE	DO52698	5	1964	96	3	7	8	14	125	0.0126887	0.126887	1.26887	12.6887	126.887	male	49	alive	2018	325	0	0	0	1633	0	0	0	0	0	0	0	0	0	0	0	0	0	0	0	0	0	0	0	0	0	0	0	0	0
CLLE-ES	CLLE	DO52699	1	3782	169	4	42	48	74	108	0.00488681	0.0488681	0.488681	4.88681	48.8681	male	65	alive	6277	188	0	0	0	2358	0	0	0	0	0	0	1178	0	0	0	0	0	0	0	0	0	0	0	0	0	0	0	0	0	0
CLLE-ES	CLLE	DO52700	6	2641	144	0	0	0	23	129	0.020475	0.20475	2.0475	20.475	204.75	male	62	alive	7174	165	0	0	0	641	0	0	0	0	0	0	837	0	0	0	0	0	0	0	0	0	0	0	0	0	0	0	0	0	0
CLLE-ES	CLLE	DO52701	3	3339	194	190	259	402	466	574	0.0129432	0.129432	1.29432	12.9432	129.432	male	57	alive	5908	124	0	0	0	506	0	0	0	0	0	0	1584	0	0	0	0	0	0	0	0	0	0	0	0	0	0	0	0	0	0
CLLE-ES	CLLE	DO52702	0	2422	106	0	0	0	0	0	0	0	0	0	0	male	68	alive	5315	165	0	0	0	1416	0	0	0	0	0	0	0	0	0	0	0	0	0	0	0	0	0	0	0	0	0	0	0	0	0
CLLE-ES	CLLE	DO52703	4	1754	105	11	28	50	81	140	0.00906554	0.0906554	0.906554	9.06554	90.6554	male	63	alive	4429	259	0	0	0	1479	0	0	0	0	0	0	0	0	0	0	0	0	0	0	0	0	0	0	0	0	0	0	0	0	0
CLLE-ES	CLLE	DO52704	6	3293	178	4	7	128	164	463	0.0255298	0.255298	2.55298	25.5298	255.298	male	71	deceased	1455	247	0	0	0	1124	0	0	0	0	0	0	884	0	0	0	0	0	0	0	0	0	0	0	0	0	0	0	0	0	0
CLLE-ES	CLLE	DO52706	5	2562	118	1	1	2	17	118	0.0168758	0.168758	1.68758	16.8758	168.758	female	75	alive	1914	385	0	0	0	1040	0	0	0	0	0	0	0	0	0	0	0	0	0	0	0	0	0	0	0	0	0	0	0	0	0
CLLE-ES	CLLE	DO52707	2	2660	120	47	114	230	262	304	0.0068741	0.068741	0.68741	6.8741	68.741	male	72	alive	4743	160	0	0	0	1061	0	0	0	0	0	0	1415	0	0	0	0	0	0	0	0	0	0	0	0	0	0	0	0	0	0
CLLE-ES	CLLE	DO52708	9	3348	232	91	180	231	639	848	0.0389343	0.389343	3.89343	38.9343	389.343	male	75	alive	2127	368	0	0	0	1557	0	0	0	0	0	0	0	0	0	0	0	0	0	0	0	0	0	0	0	0	0	0	0	0	0
CLLE-ES	CLLE	DO52709	5	3228	187	0	0	0	13	274	0.0212627	0.212627	2.12627	21.2627	212.627	female	63	alive	6254	186	0	0	0	1366	0	0	0	0	0	0	1636	0	0	0	0	0	0	0	0	0	0	0	0	0	0	0	0	0	0
CLLE-ES	CLLE	DO52710	5	4374	124	1	16	25	53	334	0.0282588	0.282588	2.82588	28.2588	282.588	male	86	deceased	1177	389	0	0	0	1976	0	0	0	0	0	0	0	0	0	0	0	0	0	0	0	0	0	0	0	0	0	0	0	0	0
CLLE-ES	CLLE	DO52711	9	2729	123	20	38	85	173	417	0.0317359	0.317359	3.17359	31.7359	317.359	male	60	deceased	2698	185	0	0	0	1241	0	0	0	0	0	0	406	0	0	0	0	0	0	0	0	0	0	0	0	0	0	0	0	0	0
CLLE-ES	CLLE	DO52712	3	3779	229	32	157	244	412	478	0.0149353	0.149353	1.49353	14.9353	149.353	female	56	alive	4786	216	0	0	0	1200	0	0	0	0	0	0	2331	0	0	0	0	0	0	0	0	0	0	0	0	0	0	0	0	0	0
CLLE-ES	CLLE	DO52713	4	2538	164	30	69	140	166	248	0.0133742	0.133742	1.33742	13.3742	133.742	female	50	alive	9075	145	0	0	0	1161	0	0	0	0	0	0	1206	0	0	0	0	0	0	0	0	0	0	0	0	0	0	0	0	0	0
CLLE-ES	CLLE	DO52714	10	2231	120	31	67	119	175	390	0.029391	0.29391	2.9391	29.391	293.91	female	70	alive	3808	214	0	0	0	767	0	0	0	0	0	0	318	0	0	0	0	0	0	0	0	0	0	0	0	0	0	0	0	0	0
CLLE-ES	CLLE	DO52716	6	1836	93	6	20	29	39	137	0.0145124	0.145124	1.45124	14.5124	145.124	female	61	alive	1310	244	0	0	0	750	0	0	0	0	0	0	0	0	0	0	0	0	0	0	0	0	0	0	0	0	0	0	0	0	0
CLLE-ES	CLLE	DO52717	11	5130	357	60	98	112	266	885	0.0743404	0.743404	7.43404	74.3404	743.404	female	71	deceased	2373	360	0	0	0	2468	0	0	0	0	0	0	2237	0	0	0	0	0	0	0	0	0	0	0	0	0	0	0	0	0	0
CLLE-ES	CLLE	DO52718	6	2143	142	50	77	195	410	580	0.0166141	0.166141	1.66141	16.6141	166.141	male	40	alive	3087	120	0	0	0	790	0	0	0	0	0	0	1213	0	0	0	0	0	0	0	0	0	0	0	0	0	0	0	0	0	0
CLLE-ES	CLLE	DO52719	9	1431	80	21	29	69	111	290	0.0166413	0.166413	1.66413	16.6413	166.413	male	53	alive	3574	196	0	0	0	1227	0	0	0	0	0	0	0	0	0	0	0	0	0	0	0	0	0	0	0	0	0	0	0	0	0
CLLE-ES	CLLE	DO52720	5	1995	115	8	17	38	82	201	0.013141	0.13141	1.3141	13.141	131.41	female	61	alive	3034	202	0	0	0	824	0	0	0	0	0	0	0	0	0	0	0	0	0	0	0	0	0	0	0	0	0	0	0	0	0
CLLE-ES	CLLE	DO52721	5	2372	99	109	182	255	441	572	0.0153246	0.153246	1.53246	15.3246	153.246	male	73	alive	1560	212	0	0	0	960	0	0	0	0	0	0	415	0	0	0	0	0	0	0	0	0	0	0	0	0	0	0	0	0	0
CLLE-ES	CLLE	DO52722	7	2295	88	2	8	9	21	158	0.0211639	0.211639	2.11639	21.1639	211.639	female	82	alive	1729	181	0	0	0	1183	0	0	0	0	0	0	0	0	0	0	0	0	0	0	0	0	0	0	0	0	0	0	0	0	0
CLLE-ES	CLLE	DO52724	5	3016	118	7	17	21	61	192	0.0194852	0.194852	1.94852	19.4852	194.852	male	84	deceased	84	173	0	0	0	1499	0	0	0	0	0	0	0	0	0	0	0	0	0	0	0	0	0	0	0	0	0	0	0	0	0
CLLE-ES	CLLE	DO52725	6	3335	226	86	172	386	500	651	0.026361	0.26361	2.6361	26.361	263.61	female	70	alive	3285	182	0	0	0	1664	0	0	0	0	0	0	1457	0	0	0	0	0	0	0	0	0	0	0	0	0	0	0	0	0	0
CLLE-ES	CLLE	DO6350	5	2613	96	1	16	22	60	212	0.0168816	0.168816	1.68816	16.8816	168.816	male	44	deceased	5573	382	0	0	0	1101	0	0	0	0	0	0	0	0	0	0	0	0	0	0	0	0	0	0	0	0	0	0	0	0	0
CLLE-ES	CLLE	DO6351	8	2203	96	3	15	25	54	204	0.0232177	0.232177	2.32177	23.2177	232.177	female	59	deceased	1976	173	0	0	0	545	0	0	0	0	0	0	0	0	0	0	0	0	0	0	0	0	0	0	0	0	0	0	0	0	0
CLLE-ES	CLLE	DO6352	1	2365	140	0	0	0	0	49	0.00305587	0.0305587	0.305587	3.05587	30.5587	male	45	alive	5327	200	0	0	0	870	0	0	0	0	0	0	458	0	0	0	0	0	0	0	0	0	0	0	0	0	0	0	0	0	0
CLLE-ES	CLLE	DO6353	3	2070	93	8	19	38	51	105	0.008181	0.08181	0.8181	8.181	81.81	female	41	alive	4452	151	0	0	0	591	0	0	0	0	0	0	431	0	0	0	0	0	0	0	0	0	0	0	0	0	0	0	0	0	0
CLLE-ES	CLLE	DO6354	6	1531	64	2	8	14	20	121	0.0118695	0.118695	1.18695	11.8695	118.695	male	46	alive	4473	206	0	0	0	551	0	0	0	0	0	0	0	0	0	0	0	0	0	0	0	0	0	0	0	0	0	0	0	0	0
CLLE-ES	CLLE	DO6362	6	2737	136	23	53	80	118	310	0.0212193	0.212193	2.12193	21.2193	212.193	male	70		1178	307	0	0	0	1257	0	0	0	0	0	0	0	0	0	0	0	0	0	0	0	0	0	0	0	0	0	0	0	0	0
CLLE-ES	CLLE	DO6364	5	1923	102	0	0	1	4	99	0.0126667	0.126667	1.26667	12.6667	126.667	female	59	alive	5535	283	0	0	0	817	0	0	0	0	0	0	0	0	0	0	0	0	0	0	0	0	0	0	0	0	0	0	0	0	0
CLLE-ES	CLLE	DO6368	7	1835	122	9	34	54	214	334	0.0165973	0.165973	1.65973	16.5973	165.973	male	55	alive	4706	243	0	0	0	664	0	0	0	0	0	0	0	0	0	0	0	0	0	0	0	0	0	0	0	0	0	0	0	0	0
CLLE-ES	CLLE	DO6370	82	3243	219	8	45	109	380	3873	0.343609	3.43609	34.3609	343.609	3436.09	male	59	alive	6965	521	0	0	0	2702	0	0	0	0	0	0	0	0	0	0	0	0	0	0	0	0	0	0	0	0	0	0	0	0	0
CLLE-ES	CLLE	DO6378	8	2715	135	5	22	43	89	339	0.0280649	0.280649	2.80649	28.0649	280.649	male	59	alive	3565	365	0	0	0	2336	0	0	0	0	0	0	0	0	0	0	0	0	0	0	0	0	0	0	0	0	0	0	0	0	0
CLLE-ES	CLLE	DO6382	5	1811	91	0	4	8	14	75	0.0117002	0.117002	1.17002	11.7002	117.002	male	57	alive	3929	282	0	0	0	1523	0	0	0	0	0	0	0	0	0	0	0	0	0	0	0	0	0	0	0	0	0	0	0	0	0
CLLE-ES	CLLE	DO6386	0	755	33	0	0	0	0	0	0	0	0	0	0	female	66	alive	3280	96	0	0	0	659	0	0	0	0	0	0	0	0	0	0	0	0	0	0	0	0	0	0	0	0	0	0	0	0	0
CLLE-ES	CLLE	DO6388	1	1788	104	0	0	1	2	16	0.00231032	0.0231032	0.231032	2.31032	23.1032	male	47	deceased	3158	258	0	0	0	1513	0	0	0	0	0	0	0	0	0	0	0	0	0	0	0	0	0	0	0	0	0	0	0	0	0
CLLE-ES	CLLE	DO6390	0	1040	38	0	0	0	0	0	0	0	0	0	0	male	58	deceased	4731	126	0	0	0	908	0	0	0	0	0	0	0	0	0	0	0	0	0	0	0	0	0	0	0	0	0	0	0	0	0
CLLE-ES	CLLE	DO6394	4	2055	97	0	9	20	31	159	0.0106213	0.106213	1.06213	10.6213	106.213	male	64	deceased	2611	391	0	0	0	1652	0	0	0	0	0	0	0	0	0	0	0	0	0	0	0	0	0	0	0	0	0	0	0	0	0
CLLE-ES	CLLE	DO6396	2	1080	61	12	17	30	40	42	0.00279099	0.0279099	0.279099	2.79099	27.9099	male	76	deceased	2363	66	0	0	0	592	0	0	0	0	0	0	406	0	0	0	0	0	0	0	0	0	0	0	0	0	0	0	0	0	0
CLLE-ES	CLLE	DO6398	8	4410	145	17	48	118	179	542	0.0455861	0.455861	4.55861	45.5861	455.861	male	69	deceased	3987	427	0	0	0	1824	0	0	0	0	0	0	0	0	0	0	0	0	0	0	0	0	0	0	0	0	0	0	0	0	0
CLLE-ES	CLLE	DO6402	7	3186	165	166	337	616	912	1046	0.028817	0.28817	2.8817	28.817	288.17	male	58	alive	3144	211	0	0	0	2083	0	0	0	0	0	0	841	0	0	0	0	0	0	0	0	0	0	0	0	0	0	0	0	0	0
CLLE-ES	CLLE	DO6410	2	1433	61	0	0	0	0	23	0.00370323	0.0370323	0.370323	3.70323	37.0323	male	53	deceased	2653	183	0	0	0	1244	0	0	0	0	0	0	0	0	0	0	0	0	0	0	0	0	0	0	0	0	0	0	0	0	0
CLLE-ES	CLLE	DO6418	17	2641	112	7	19	40	79	455	0.0580125	0.580125	5.80125	58.0125	580.125	male	62	deceased	2057	272	0	0	0	1460	0	0	0	0	0	0	0	0	0	0	0	0	0	0	0	0	0	0	0	0	0	0	0	0	0
CLLE-ES	CLLE	DO6428	4	2648	155	1	2	6	19	114	0.0139538	0.139538	1.39538	13.9538	139.538	female	78	deceased	2483	349	0	0	0	2285	0	0	0	0	0	0	0	0	0	0	0	0	0	0	0	0	0	0	0	0	0	0	0	0	0
CLLE-ES	CLLE	DO6430	5	1650	95	6	34	42	86	167	0.01066	0.1066	1.066	10.66	106.6	male	52	deceased	3650	215	0	0	0	1423	0	0	0	0	0	0	0	0	0	0	0	0	0	0	0	0	0	0	0	0	0	0	0	0	0
CLLE-ES	CLLE	DO6432	3	3678	183	0	0	44	94	252	0.0142573	0.142573	1.42573	14.2573	142.573	male	65	alive	3787	242	0	0	0	959	0	0	0	0	0	0	1124	0	0	0	0	0	0	0	0	0	0	0	0	0	0	0	0	0	0
CLLE-ES	CLLE	DO6434	6	1486	84	0	1	4	19	104	0.0117459	0.117459	1.17459	11.7459	117.459	female	45	deceased	3407	180	0	0	0	610	0	0	0	0	0	0	0	0	0	0	0	0	0	0	0	0	0	0	0	0	0	0	0	0	0
CLLE-ES	CLLE	DO6436	4	1426	78	1	4	25	42	93	0.0075144	0.075144	0.75144	7.5144	75.144	female	55	deceased	1927	204	0	0	0	477	0	0	0	0	0	0	0	0	0	0	0	0	0	0	0	0	0	0	0	0	0	0	0	0	0
CLLE-ES	CLLE	DO6438	4	3697	247	6	340	388	464	566	0.0194816	0.194816	1.94816	19.4816	194.816	female	57	alive	4277	279	0	0	0	1173	0	0	0	0	0	0	1007	0	0	0	0	0	0	0	0	0	0	0	0	0	0	0	0	0	0
CLLE-ES	CLLE	DO6450	3	2067	108	1	4	7	17	56	0.00801246	0.0801246	0.801246	8.01246	80.1246	male	45	alive	4450	276	0	0	0	909	0	0	0	0	0	0	0	0	0	0	0	0	0	0	0	0	0	0	0	0	0	0	0	0	0
CLLE-ES	CLLE	DO6470	2	2323	106	2	5	22	44	108	0.00600321	0.0600321	0.600321	6.00321	60.0321	male	69	alive	1630	256	0	0	0	2055	0	0	0	0	0	0	0	0	0	0	0	0	0	0	0	0	0	0	0	0	0	0	0	0	0
CLLE-ES	CLLE	DO6474	8	1599	95	0	14	22	51	180	0.0165289	0.165289	1.65289	16.5289	165.289	male	66	alive	2596	96	0	0	0	976	0	0	0	0	0	0	0	0	0	0	0	0	0	0	0	0	0	0	0	0	0	0	0	0	0
CLLE-ES	CLLE	DO6492	2	2835	179	37	69	136	162	190	0.00732634	0.0732634	0.732634	7.32634	73.2634	male	49	alive	3475	325	0	0	0	1575	0	0	0	0	0	0	915	0	0	0	0	0	0	0	0	0	0	0	0	0	0	0	0	0	0
CLLE-ES	CLLE	DO6504	7	2409	121	0	8	15	31	178	0.0217891	0.217891	2.17891	21.7891	217.891	male	68	deceased	2543	337	0	0	0	820	0	0	0	0	0	0	0	0	0	0	0	0	0	0	0	0	0	0	0	0	0	0	0	0	0
CLLE-ES	CLLE	DO6513	3	3098	196	15	29	32	77	197	0.0122438	0.122438	1.22438	12.2438	122.438	female	73	alive	1807	154	0	0	0	774	0	0	0	0	0	0	904	0	0	0	0	0	0	0	0	0	0	0	0	0	0	0	0	0	0
CLLE-ES	CLLE	DO6549	1	2110	61	0	1	3	6	10	0.0027797	0.027797	0.27797	2.7797	27.797	female	56	alive	3269	212	0	0	0	848	0	0	0	0	0	0	0	0	0	0	0	0	0	0	0	0	0	0	0	0	0	0	0	0	0
CLLE-ES	CLLE	DO6552	5	1870	82	23	84	139	160	213	0.0120814	0.120814	1.20814	12.0814	120.814	male	61	deceased	2414	225	0	0	0	1639	0	0	0	0	0	0	0	0	0	0	0	0	0	0	0	0	0	0	0	0	0	0	0	0	0
CLLE-ES	CLLE	DO6558	3	1668	88	1	1	3	5	40	0.00659223	0.0659223	0.659223	6.59223	65.9223	female	86	deceased	1037	152	0	0	0	844	0	0	0	0	0	0	0	0	0	0	0	0	0	0	0	0	0	0	0	0	0	0	0	0	0
CLLE-ES	CLLE	DO6561	8	2987	132	3	13	34	97	272	0.0314804	0.314804	3.14804	31.4804	314.804	female	63	deceased	686	281	0	0	0	1161	0	0	0	0	0	0	0	0	0	0	0	0	0	0	0	0	0	0	0	0	0	0	0	0	0
CLLE-ES	CLLE	DO6580	3	1975	95	1	2	4	14	74	0.00765584	0.0765584	0.765584	7.65584	76.5584	male	61	deceased	1153	324	0	0	0	1634	0	0	0	0	0	0	0	0	0	0	0	0	0	0	0	0	0	0	0	0	0	0	0	0	0
CLLE-ES	CLLE	DO6585	2	2414	173	7	7	14	32	74	0.00623838	0.0623838	0.623838	6.23838	62.3838	male	80	alive	3327	167	0	0	0	1190	0	0	0	0	0	0	1035	0	0	0	0	0	0	0	0	0	0	0	0	0	0	0	0	0	0
CLLE-ES	CLLE	DO6610	7	1974	80	2	3	5	22	157	0.0182037	0.182037	1.82037	18.2037	182.037	female	67	alive	2235	193	0	0	0	838	0	0	0	0	0	0	0	0	0	0	0	0	0	0	0	0	0	0	0	0	0	0	0	0	0
CLLE-ES	CLLE	DO6665	4	4	161	5	7	11	12	12	2.0674e-05	0.00020674	0.0020674	0.020674	0.20674	male	61	alive	2963	164	0	0	0	644	0	0	0	0	0	0	360	0	0	0	0	0	0	0	0	0	0	0	0	0	0	0	0	0	0
CLLE-ES	CLLE	DO6690	8	2277	129	15	16	25	56	226	0.0235373	0.235373	2.35373	23.5373	235.373	male	80	deceased	94	311	0	0	0	1954	0	0	0	0	0	0	0	0	0	0	0	0	0	0	0	0	0	0	0	0	0	0	0	0	0
CLLE-ES	CLLE	DO6695	4	2084	105	0	1	4	21	53	0.0109818	0.109818	1.09818	10.9818	109.818	female	82	alive	2659	316	0	0	0	1751	0	0	0	0	0	0	0	0	0	0	0	0	0	0	0	0	0	0	0	0	0	0	0	0	0
CLLE-ES	CLLE	DO6742	5	2729	138	0	20	30	88	220	0.017631	0.17631	1.7631	17.631	176.31	male	62	alive	5042	289	0	0	0	1235	0	0	0	0	0	0	0	0	0	0	0	0	0	0	0	0	0	0	0	0	0	0	0	0	0
CLLE-ES	CLLE	DO6748	4	1509	92	7	23	30	44	88	0.00779926	0.0779926	0.779926	7.79926	77.9926	male	66	alive	3572	220	0	0	0	587	0	0	0	0	0	0	0	0	0	0	0	0	0	0	0	0	0	0	0	0	0	0	0	0	0
CLLE-ES	CLLE	DO6754	6	1661	95	48	78	123	164	256	0.0128773	0.128773	1.28773	12.8773	128.773	male	40		244	140	0	0	0	825	0	0	0	0	0	0	679	0	0	0	0	0	0	0	0	0	0	0	0	0	0	0	0	0	0
CLLE-ES	CLLE	DO6898	6	2654	138	5	36	141	237	382	0.0209781	0.209781	2.09781	20.9781	209.781	female	76	deceased	1038	360	0	0	0	2270	0	0	0	0	0	0	0	0	0	0	0	0	0	0	0	0	0	0	0	0	0	0	0	0	0
CLLE-ES	CLLE	DO6934	31	4528	220	2	3	25	204	1825	0.181373	1.81373	18.1373	181.373	1813.73	male	68	deceased	2698	519	0	0	0	2290	0	0	0	0	0	0	0	0	0	0	0	0	0	0	0	0	0	0	0	0	0	0	0	0	0
CLLE-ES	CLLE	DO6946	3	1446	50	0	5	11	12	46	0.00560524	0.0560524	0.560524	5.60524	56.0524	male	50	alive	1882	159	0	0	0	709	0	0	0	0	0	0	0	0	0	0	0	0	0	0	0	0	0	0	0	0	0	0	0	0	0
CLLE-ES	CLLE	DO7018	2	2178	153	0	0	0	2	32	0.00562849	0.0562849	0.562849	5.62849	56.2849	male	60	alive	1288	184	0	0	0	738	0	0	0	0	0	0	581	0	0	0	0	0	0	0	0	0	0	0	0	0	0	0	0	0	0
CLLE-ES	CLLE	DO7024	2	2144	166	34	94	149	236	252	0.00554063	0.0554063	0.554063	5.54063	55.4063	male	50	alive	9403	157	0	0	0	822	0	0	0	0	0	0	468	0	0	0	0	0	0	0	0	0	0	0	0	0	0	0	0	0	0
CLLE-ES	CLLE	DO7084	7	2317	119	0	0	1	11	138	0.020957	0.20957	2.0957	20.957	209.57	male	60	deceased	1865	227	0	0	0	1334	0	0	0	0	0	0	0	0	0	0	0	0	0	0	0	0	0	0	0	0	0	0	0	0	0
CLLE-ES	CLLE	DO7108	1	2552	171	0	0	0	0	57	0.0032975	0.032975	0.32975	3.2975	32.975	male	63	alive	1868	198	0	0	0	849	0	0	0	0	0	0	636	0	0	0	0	0	0	0	0	0	0	0	0	0	0	0	0	0	0
CLLE-ES	CLLE	DO7112	8	3738	229	12	17	29	84	353	0.0386397	0.386397	3.86397	38.6397	386.397	male	78	alive	3150	262	0	0	0	1109	0	0	0	0	0	0	944	0	0	0	0	0	0	0	0	0	0	0	0	0	0	0	0	0	0
CLLE-ES	CLLE	DO7124	5	1903	128	0	1	2	14	119	0.0122946	0.122946	1.22946	12.2946	122.946	male	86	deceased	874	164	0	0	0	879	0	0	0	0	0	0	0	0	0	0	0	0	0	0	0	0	0	0	0	0	0	0	0	0	0
CLLE-ES	CLLE	DO7136	3	2206	165	4	7	17	33	101	0.0087185	0.087185	0.87185	8.7185	87.185	female	55	alive	3873	115	0	0	0	763	0	0	0	0	0	0	632	0	0	0	0	0	0	0	0	0	0	0	0	0	0	0	0	0	0
CLLE-ES	CLLE	DO7166	4	2581	113	0	12	17	41	155	0.0133399	0.133399	1.33399	13.3399	133.399	male	62	alive	1890	308	0	0	0	2263	0	0	0	0	0	0	0	0	0	0	0	0	0	0	0	0	0	0	0	0	0	0	0	0	0
CLLE-ES	CLLE	DO7172	4	1949	101	0	0	0	8	74	0.0100734	0.100734	1.00734	10.0734	100.734	male	61	deceased	5473	224	0	0	0	1721	0	0	0	0	0	0	0	0	0	0	0	0	0	0	0	0	0	0	0	0	0	0	0	0	0
CLLE-ES	CLLE	DO7196	7	3494	205	170	444	652	1201	1420	0.0316028	0.316028	3.16028	31.6028	316.028	male	74	alive	4665	189	0	0	0	2035	0	0	0	0	0	0	1229	0	0	0	0	0	0	0	0	0	0	0	0	0	0	0	0	0	0
CLLE-ES	CLLE	DO7214	5	5645	289	36	60	127	196	630	0.0371834	0.371834	3.71834	37.1834	371.834	female	71	alive	3985	478	0	0	0	1427	0	0	0	0	0	0	1358	0	0	0	0	0	0	0	0	0	0	0	0	0	0	0	0	0	0
CLLE-ES	CLLE	DO7280	10	3005	222	57	117	128	303	672	0.0388283	0.388283	3.88283	38.8283	388.283	male	51	alive	2369	261	0	0	0	937	0	0	0	0	0	0	882	0	0	0	0	0	0	0	0	0	0	0	0	0	0	0	0	0	0
CLLE-ES	CLLE	DO7304	3	1286	63	9	9	15	35	63	0.00498502	0.0498502	0.498502	4.98502	49.8502	male	59	alive	2113	101	0	0	0	566	0	0	0	0	0	0	602	0	0	0	0	0	0	0	0	0	0	0	0	0	0	0	0	0	0
CLLE-ES	CLLE	DO7328	5	1152	64	0	0	0	5	62	0.00744264	0.0744264	0.744264	7.44264	74.4264	male	45		1828	195	0	0	0	955	0	0	0	0	0	0	0	0	0	0	0	0	0	0	0	0	0	0	0	0	0	0	0	0	0
GACA-CN	GACA	DO217814	403	23026	1152	66	353	1966	14919	131043	11.9902	119.902	1199.02	11990.2	119902	male	66	deceased	270	1583	0	0	0	7205	0	0	0	0	0	0	0	0	0	0	0	0	0	0	0	3118	6224	4804	0	0	0	0	0	0	0
GACA-CN	GACA	DO217817	0	73	3	0	0	0	0	0	0	0	0	0	0	male	57	alive	1680	9	0	0	0	2	0	0	0	0	0	0	0	0	0	0	0	0	0	0	0	0	0	9	0	0	0	0	0	0	0
GACA-CN	GACA	DO217818	58	2310	144	37	69	123	335	2555	0.176504	1.76504	17.6504	176.504	1765.04	female	80	alive	1302	262	0	0	0	1058	0	0	0	0	0	0	0	0	0	0	0	0	0	0	0	0	0	0	0	0	0	0	0	0	0
GACA-CN	GACA	DO217822	134	17636	784	13	66	502	3935	34249	3.05358	30.5358	305.358	3053.58	30535.8	male	65	alive	180	1764	0	0	0	8098	0	0	0	0	0	0	0	0	0	0	0	0	0	0	0	2422	3265	1953	0	0	0	0	0	0	0
GACA-CN	GACA	DO217867	85	3732	228	21	61	155	664	5143	0.409888	4.09888	40.9888	409.888	4098.88	male	55	alive	1140	452	127	0	0	1295	0	0	0	0	0	0	0	0	0	0	0	99	0	0	0	74	140	461	0	0	0	0	0	0	0
GACA-CN	GACA	DO217896	223	14195	284	19	109	612	4030	38083	4.0902	40.902	409.02	4090.2	40902	male	69	alive	180	884	622	0	0	1218	0	0	0	0	0	0	0	0	0	0	0	0	0	0	0	1135	2864	0	0	0	0	0	0	0	0
GACA-CN	GACA	DO218019	9	410	7	0	0	2	30	254	0.00476794	0.0476794	0.476794	4.76794	47.6794	male	54	alive	1500	55	0	105	0	115	0	0	0	0	0	0	0	0	0	0	0	0	0	0	0	14	26	93	0	0	0	0	0	0	0
GACA-CN	GACA	DO218030	925	20097	825	65	425	3317	28945	266379	24.0202	240.202	2402.02	24020.2	240202	male	61	alive	849	1271	505	5708	0	5087	0	0	0	0	0	0	0	0	0	0	0	420	0	0	0	355	506	2999	0	0	0	0	0	0	0
GACA-CN	GACA	DO218068	442	40873	2858	65	359	3110	29454	240537	23.3433	233.433	2334.33	23343.3	233433	male	81	alive	537	2182	0	0	0	16889	0	0	0	0	0	0	0	0	0	0	0	0	0	0	0	4504	6708	10402	0	0	0	0	0	0	0
GACA-CN	GACA	DO218088	101	16175	312	5	31	260	2650	22675	2.11091	21.1091	211.091	2110.91	21109.1	male	58	alive	690	1073	0	0	0	5606	0	0	0	0	0	0	0	0	0	0	0	0	0	0	0	2103	5256	2047	0	0	0	0	0	0	0
GACA-CN	GACA	DO218089	58	4420	73	2	21	63	372	3884	0.331249	3.31249	33.1249	331.249	3312.49	male	61	deceased	930	682	0	0	0	1624	0	0	0	0	0	0	0	0	0	0	0	0	0	0	0	154	322	1080	0	0	0	0	0	0	0
GACA-CN	GACA	DO218136	309	45646	841	47	327	2374	22392	204446	18.2249	182.249	1822.49	18224.9	182249	male	71	alive	180	1422	0	0	0	16815	0	0	0	0	0	0	0	0	0	0	0	0	0	0	0	11659	15591	0	0	0	0	0	0	0	0
GACA-CN	GACA	DO218223	317	18101	1644	51	234	1113	8830	80249	7.55921	75.5921	755.921	7559.21	75592.1	female	47	alive	180	851	687	0	0	6879	0	0	0	0	0	0	0	0	0	0	0	249	0	0	0	457	811	4644	0	0	0	0	0	0	0
GACA-CN	GACA	DO218230	88	3171	71	1	9	52	478	3701	0.360565	3.60565	36.0565	360.565	3605.65	male	79	deceased	210	388	145	0	0	668	0	0	0	0	0	0	0	0	0	0	0	0	0	0	0	194	199	374	0	0	0	0	0	0	0
GACA-CN	GACA	DO218282	170	7179	350	12	55	311	2175	18753	1.57695	15.7695	157.695	1576.95	15769.5	male	59	alive	1560	619	0	0	0	3692	0	0	0	0	0	0	0	0	0	0	0	0	0	0	0	223	305	2290	0	0	0	0	0	0	0
GACA-CN	GACA	DO218442	62	8075	130	18	69	161	999	6919	0.646902	6.46902	64.6902	646.902	6469.02	male	74	alive	960	1217	0	0	0	3826	0	0	0	0	0	0	0	0	0	0	0	0	0	0	0	657	861	1462	0	0	0	0	0	0	0
GACA-CN	GACA	DO218443	187	15948	597	21	86	544	4733	44605	3.85347	38.5347	385.347	3853.47	38534.7	male	58	alive	180	1387	0	0	0	6227	0	0	0	0	0	0	0	0	0	0	0	0	0	0	0	1713	3893	0	0	0	0	0	0	0	0
GACA-CN	GACA	DO218487	0	40	1	0	0	0	0	0	0	0	0	0	0	male	62	alive	418	4	0	0	0	17	0	0	0	0	0	0	7	0	0	0	0	2	0	0	0	0	0	0	0	0	0	0	0	0	0
GACA-CN	GACA	DO218517	1	106	0	0	0	0	0	3	0.000139643	0.00139643	0.0139643	0.139643	1.39643	female	48	alive	1800	16	4	46	0	0	0	0	0	0	0	0	0	0	0	0	0	0	0	0	0	0	0	12	0	0	0	0	0	0	0
GACA-CN	GACA	DO218547	550	13828	1313	71	356	1649	11812	96616	10.0193	100.193	1001.93	10019.3	100193	female	46	alive	180	1409	663	0	0	4411	0	0	0	0	0	0	0	0	0	0	0	384	0	0	0	340	915	1514	0	0	0	0	0	0	0
GACA-CN	GACA	DO218673	246	12157	878	34	99	523	4863	42674	3.86426	38.6426	386.426	3864.26	38642.6	male	73	alive	1650	2355	401	0	0	2490	0	0	0	0	0	0	0	0	0	0	0	198	0	0	0	0	0	1739	0	0	0	0	0	0	0
GACA-CN	GACA	DO218728	115	8955	474	26	157	483	1695	13019	1.35668	13.5668	135.668	1356.68	13566.8	female	59	deceased	240	2205	0	0	0	1553	0	0	0	0	0	0	0	0	0	0	0	0	0	0	0	214	231	1896	0	0	0	0	0	0	0
GACA-CN	GACA	DO218769	76	17848	811	1	28	249	2717	22563	1.7527	17.527	175.27	1752.7	17527	male	55	alive	180	1820	0	0	0	3164	0	0	0	0	0	0	0	0	0	0	0	0	0	0	0	1108	2559	1950	0	0	0	0	0	0	0
GACA-CN	GACA	DO218774	153	6695	199	25	67	253	1515	11993	1.32357	13.2357	132.357	1323.57	13235.7	male	63	alive	180	493	162	0	0	1096	0	0	0	0	0	0	0	0	0	0	0	0	0	0	0	139	357	0	0	0	0	0	0	0	0
GACA-CN	GACA	DO222275	2	56	5	0	0	0	0	2	0.000144718	0.00144718	0.0144718	0.144718	1.44718	male	69	deceased	203	8	0	0	0	33	0	0	0	0	0	0	0	0	0	0	0	0	0	0	0	0	0	0	0	0	0	0	0	0	0
GACA-CN	GACA	DO222276	95	5331	99	8	70	286	1778	8080	0.65439	6.5439	65.439	654.39	6543.9	male	36	deceased	270	492	0	0	0	1697	0	0	0	0	0	0	0	0	0	0	0	0	0	0	0	543	724	1839	0	0	0	0	0	0	0
GACA-CN	GACA	DO222285	149	10542	699	22	101	492	3550	25301	2.02961	20.2961	202.961	2029.61	20296.1	male	71	deceased	630	1485	319	0	0	3112	0	0	0	0	0	0	0	0	0	0	0	13	0	0	0	282	600	2010	0	0	0	0	0	0	0
GACA-CN	GACA	DO222286	102	3124	6	2	7	41	383	4172	0.411733	4.11733	41.1733	411.733	4117.33	male	55	alive	420	242	95	1646	0	739	0	0	0	0	0	0	0	0	0	0	0	60	0	0	0	0	0	310	0	0	0	0	0	0	0
GACA-CN	GACA	DO222288	76	4563	43	3	22	133	1027	7152	0.448093	4.48093	44.8093	448.093	4480.93	male	67	alive	180	181	123	0	0	2235	0	0	0	0	0	0	0	0	0	0	0	89	0	0	0	710	453	726	0	0	0	0	0	0	0
GACA-CN	GACA	DO222292	339	24893	433	20	134	1167	12099	122342	10.9039	109.039	1090.39	10903.9	109039	male	65	alive		1022	0	8340	0	7034	0	0	0	0	0	0	0	0	0	0	0	0	0	0	0	3909	4424	0	0	0	0	0	0	0	0
GACA-CN	GACA	DO222299	40	11703	201	8	26	110	725	6549	0.604869	6.04869	60.4869	604.869	6048.69	male	69	deceased	1440	1316	707	0	0	1204	0	0	0	0	0	0	0	0	0	0	0	220	0	0	0	1295	2546	0	0	0	0	0	0	0	0
GACA-CN	GACA	DO224498	307	10004	365	21	107	603	5627	43870	3.96841	39.6841	396.841	3968.41	39684.1	male	70	alive	1200	1625	0	0	0	4678	0	0	0	0	0	0	0	0	0	0	0	0	0	0	0	246	394	3010	0	0	0	0	0	0	0
LIRI-JP	LICA	DO23508	18	23500	1432	4	15	75	586	5850	0.557256	5.57256	55.7256	557.256	5572.56	female	79	alive	390	89	0	0	0	9932	0	0	0	0	0	0	0	0	0	0	4748	0	0	0	0	0	0	0	0	0	0	0	0	0	0
LIRI-JP	LICA	DO23509	134	15949	758	13	41	374	3463	30682	2.76148	27.6148	276.148	2761.48	27614.8	male	60	deceased	780	0	0	0	0	12297	0	0	0	0	0	0	0	0	0	0	3413	0	0	0	0	0	0	0	0	0	0	0	0	0	0
LIRI-JP	LICA	DO23510	99	8847	518	93	300	756	2168	13245	1.15384	11.5384	115.384	1153.84	11538.4	female	80	alive	870	13	0	0	0	6519	0	0	0	0	0	0	0	0	0	0	596	0	0	0	0	0	0	0	0	0	0	565	0	0	0
LIRI-JP	LICA	DO23512	11	12788	582	2	8	31	218	2120	0.181761	1.81761	18.1761	181.761	1817.61	male	60	alive	1260	0	0	0	2538	7903	0	0	0	0	0	0	0	0	0	0	2075	0	0	0	0	0	0	0	0	0	0	0	0	0	0
LIRI-JP	LICA	DO23513	81	18117	987	18	40	247	2225	21770	1.89616	18.9616	189.616	1896.16	18961.6	male	76	alive	1200	0	0	0	0	10973	0	0	0	0	0	0	0	0	0	0	2462	0	0	0	1659	0	0	0	0	0	0	0	0	0	0
LIRI-JP	LICA	DO23514	40	11754	563	1	5	65	726	7096	0.607505	6.07505	60.7505	607.505	6075.05	male	64	alive	1290	0	0	0	1202	7567	0	0	0	0	0	0	0	0	0	0	0	0	0	0	1337	0	0	0	0	0	0	1480	0	0	0
LIRI-JP	LICA	DO23515	34	9351	446	13	35	71	510	4242	0.41081	4.1081	41.081	410.81	4108.1	male	71	alive	1230	239	0	0	0	7554	0	0	0	0	0	0	0	0	0	0	0	0	0	0	0	0	0	0	0	0	0	0	0	0	0
LIRI-JP	LICA	DO23516	67	28966	1164	16	57	276	2606	27350	2.50765	25.0765	250.765	2507.65	25076.5	male	69	deceased	20	73	0	0	0	9142	0	0	0	0	0	0	0	0	0	0	7534	0	0	0	0	0	0	0	0	0	0	2046	0	0	0
LIRI-JP	LICA	DO23517	122	13709	460	49	158	423	2893	24335	2.16108	21.6108	216.108	2161.08	21610.8	male	62	alive	1200	0	0	0	0	11908	0	0	0	0	0	0	0	0	0	0	1476	0	0	0	0	0	0	0	0	0	0	0	0	0	0
LIRI-JP	LICA	DO23518	31	11485	598	98	304	565	1603	6909	0.460041	4.60041	46.0041	460.041	4600.41	male	67	alive	1320	120	0	0	0	6322	0	0	0	0	0	0	0	0	0	0	0	0	0	0	0	0	0	0	0	0	0	0	0	0	0
LIRI-JP	LICA	DO23519	208	17292	620	48	178	1012	7090	65584	4.64743	46.4743	464.743	4647.43	46474.3	male	65	alive	630	0	0	0	0	11629	0	0	0	0	0	0	0	0	0	0	5420	0	0	0	0	0	0	0	0	0	0	0	0	0	0
LIRI-JP	LICA	DO23520	62	9579	330	56	138	277	1403	9379	0.76739	7.6739	76.739	767.39	7673.9	male	59	alive	1410	57	0	0	0	6314	0	0	0	0	0	0	0	0	0	0	1761	0	0	0	0	0	0	0	0	0	0	0	0	0	0
LIRI-JP	LICA	DO23521	75	14754	860	3	25	225	1912	15353	1.4298	14.298	142.98	1429.8	14298	male	63	alive	1110	44	0	0	0	9456	0	0	0	0	0	0	0	0	0	0	3146	0	0	0	0	0	0	0	0	0	0	0	0	0	0
LIRI-JP	LICA	DO23522	187	12714	610	14	67	414	3809	35464	3.13212	31.3212	313.212	3132.12	31321.2	female	82	alive	1320	0	0	0	0	8762	0	0	0	0	0	0	0	0	0	0	1564	0	0	0	0	0	0	0	0	0	0	0	0	0	0
LIRI-JP	LICA	DO23524	46	9778	580	34	53	145	745	6090	0.592547	5.92547	59.2547	592.547	5925.47	female	71	alive	1050	32	0	0	0	6263	0	0	0	0	0	0	0	0	0	0	1996	0	0	0	0	0	0	0	0	0	0	0	0	0	0
LIRI-JP	LICA	DO23525	218	19191	1340	64	173	1113	7922	60756	5.40578	54.0578	540.578	5405.78	54057.8	male	71	alive	1050	264	0	0	0	4677	0	0	0	0	0	0	0	0	0	0	4364	0	0	0	0	0	0	0	0	0	0	0	0	0	0
LIRI-JP	LICA	DO23526	55	7591	362	6	25	205	853	6621	0.539468	5.39468	53.9468	539.468	5394.68	male	66	alive	1050	158	0	0	0	3796	0	0	0	0	0	0	0	0	0	0	2635	0	0	0	0	0	0	0	0	0	0	0	0	0	0
LIRI-JP	LICA	DO23527	88	10768	458	15	44	174	1144	11843	1.2244	12.244	122.44	1224.4	12244	male	72	alive	1050	109	0	0	1455	7060	0	0	0	0	0	0	0	0	0	0	2030	0	0	0	0	0	0	0	0	0	0	0	0	0	0
LIRI-JP	LICA	DO23528	32	4076	272	1	1	15	211	1714	0.17183	1.7183	17.183	171.83	1718.3	female	45	alive	1020	242	0	0	0	3780	0	0	0	0	0	0	0	0	0	0	0	0	0	0	0	0	0	0	0	0	0	0	0	0	0
LIRI-JP	LICA	DO23529	5	6553	270	0	3	10	57	467	0.0423365	0.423365	4.23365	42.3365	423.365	male	72	alive	930	0	0	0	0	6053	0	0	0	0	0	0	0	0	0	0	0	0	0	0	0	0	0	0	0	0	0	0	0	0	0
LIRI-JP	LICA	DO23530	25	2067	30	0	4	14	130	969	0.0667705	0.667705	6.67705	66.7705	667.705	male	53	deceased	180	0	0	0	0	2029	0	0	0	0	0	0	0	0	0	0	0	0	0	0	0	0	0	0	0	0	0	0	0	0	0
LIRI-JP	LICA	DO23532	130	7349	423	7	30	123	1341	13065	1.2586	12.586	125.86	1258.6	12586	female	71	alive	960	11	0	0	0	5302	0	0	0	0	0	0	0	0	0	0	968	0	0	0	0	0	0	0	0	0	0	0	0	0	0
LIRI-JP	LICA	DO23533	44	16269	808	2	13	132	928	10253	0.924949	9.24949	92.4949	924.949	9249.49	male	61	alive	900	0	0	0	3205	11115	0	0	0	0	0	0	0	0	0	0	1641	0	0	0	0	0	0	0	0	0	0	0	0	0	0
LIRI-JP	LICA	DO23534	52	12658	702	4	19	122	922	9324	0.850497	8.50497	85.0497	850.497	8504.97	male	60	alive	840	0	0	0	0	7810	0	0	0	0	0	0	0	0	0	0	2865	0	0	0	0	0	0	0	0	0	0	0	0	0	0
LIRI-JP	LICA	DO23535	75	10708	412	11	54	219	1573	12660	1.03771	10.3771	103.771	1037.71	10377.1	male	67	alive	960	0	0	0	0	7769	0	0	0	0	0	0	0	0	0	0	1521	0	0	0	0	0	0	0	0	0	0	0	0	0	0
LIRI-JP	LICA	DO23536	18	17663	816	4	13	38	419	4093	0.41081	4.1081	41.081	410.81	4108.1	male	56	alive	930	0	0	0	0	11740	0	0	0	0	0	0	0	0	0	0	5731	0	0	0	0	0	0	0	0	0	0	0	0	0	0
LIRI-JP	LICA	DO23537	103	19199	984	13	52	330	3109	28898	2.55517	25.5517	255.517	2555.17	25551.7	male	79	deceased	900	0	0	0	0	11805	0	0	0	0	0	0	0	0	0	0	4426	0	0	0	0	0	0	0	0	0	0	0	0	0	0
LIRI-JP	LICA	DO23538	8	8987	514	0	4	18	117	983	0.0928986	0.928986	9.28986	92.8986	928.986	male	67	alive	450	119	0	0	0	6482	0	0	0	0	0	0	0	0	0	0	1259	0	0	0	0	0	0	0	0	0	0	0	0	0	0
LIRI-JP	LICA	DO23539	70	12421	734	0	10	97	1038	10951	1.12346	11.2346	112.346	1123.46	11234.6	male	77	alive	1110	67	0	0	2610	7822	0	0	0	0	0	0	0	0	0	0	1577	0	0	0	0	0	0	0	0	0	0	0	0	0	0
LIRI-JP	LICA	DO23540	192	18097	736	22	117	717	6022	51743	4.48965	44.8965	448.965	4489.65	44896.5	male	73	alive	750	0	0	0	0	12107	0	0	0	0	0	0	0	0	0	0	3434	0	0	0	0	0	0	0	0	0	0	0	0	0	0
LIRI-JP	LICA	DO23541	36	14691	538	5	27	89	678	6005	0.683374	6.83374	68.3374	683.374	6833.74	male	65	alive	930	97	0	0	0	7304	0	0	0	0	0	0	0	0	0	0	4831	0	0	0	0	0	0	0	0	0	0	0	0	0	0
LIRI-JP	LICA	DO23542	26	13558	611	4	7	58	442	4151	0.455484	4.55484	45.5484	455.484	4554.84	male	66	alive	960	0	0	0	0	8996	0	0	0	0	0	0	0	0	0	0	2705	0	0	0	0	0	0	0	0	0	0	0	0	0	0
LIRI-JP	LICA	DO23543	28	14066	619	3	10	55	544	4977	0.508901	5.08901	50.8901	508.901	5089.01	male	63	alive	1020	14	0	0	2355	8561	0	0	0	0	0	0	0	0	0	0	2820	0	0	0	0	0	0	0	0	0	0	0	0	0	0
LIRI-JP	LICA	DO23544	57	18189	782	4	20	199	1589	13710	1.33964	13.3964	133.964	1339.64	13396.4	male	67	alive	960	0	0	0	0	9858	0	0	0	0	0	0	0	0	0	0	3864	0	0	0	0	0	0	0	0	0	0	2288	0	0	0
LIRI-JP	LICA	DO23545	60	18035	724	3	26	165	1385	13320	1.39821	13.9821	139.821	1398.21	13982.1	male	67	deceased	570	36	0	0	3092	9709	0	0	0	0	0	0	0	0	0	0	4893	0	0	0	0	0	0	0	0	0	0	0	0	0	0
LIRI-JP	LICA	DO23546	53	10535	345	16	29	171	896	6587	0.721464	7.21464	72.1464	721.464	7214.64	male	63	alive	1050	0	0	0	0	7261	0	0	0	0	0	0	0	0	0	0	1826	0	0	0	0	0	0	0	0	0	0	0	0	0	0
LIRI-JP	LICA	DO23547	188	4234	66	3	15	183	1499	12287	1.02852	10.2852	102.852	1028.52	10285.2	male	74	alive	1020	0	0	0	0	4180	0	0	0	0	0	0	0	0	0	0	0	0	0	0	0	0	0	0	0	0	0	0	0	0	0
LIRI-JP	LICA	DO23549	38	11597	513	2	17	79	552	5411	0.569421	5.69421	56.9421	569.421	5694.21	male	74	alive	990	142	0	0	1679	6697	0	0	0	0	0	0	0	0	0	0	2922	0	0	0	0	0	0	0	0	0	0	0	0	0	0
LIRI-JP	LICA	DO23550	11	10685	502	2	7	36	159	1475	0.15187	1.5187	15.187	151.87	1518.7	male	69	alive	990	0	0	0	0	7041	0	0	0	0	0	0	0	0	0	0	2008	0	0	0	0	0	0	0	0	0	0	0	0	0	0
LIRI-JP	LICA	DO23551	75	20707	715	26	58	337	2666	24085	2.0067	20.067	200.67	2006.7	20067	male	73	deceased	150	0	0	0	0	20347	0	0	0	0	0	0	0	0	0	0	0	0	0	0	0	0	0	0	0	0	0	0	0	0	0
LIRI-JP	LICA	DO23552	168	8154	529	34	94	303	2182	20077	1.80466	18.0466	180.466	1804.66	18046.6	female	80	alive	810	33	0	0	1537	6428	0	0	0	0	0	0	0	0	0	0	0	0	0	0	0	0	0	0	0	0	0	0	0	0	0
LICA-FR	LICA	DO44740	15	12310	697	5	10	35	349	2967	0.238591	2.38591	23.8591	238.591	2385.91	male	73	alive	1826	34	0	0	2484	9470	0	0	0	0	0	0	0	0	0	0	0	0	0	0	0	0	0	0	0	0	0	0	0	0	0
LICA-FR	LICA	DO44744	28	10105	505	5	13	73	477	3885	0.365594	3.65594	36.5594	365.594	3655.94	male	46	deceased	275	0	0	0	0	6806	0	0	0	0	0	0	0	0	0	0	0	0	0	0	1839	0	0	0	0	0	0	0	0	0	0
LICA-FR	LICA	DO44806	47	9800	586	5	23	80	567	5652	0.595152	5.95152	59.5152	595.152	5951.52	male	65	deceased	44	62	0	0	1959	6716	0	0	0	0	0	0	0	0	0	0	0	0	0	0	779	0	0	0	0	0	0	0	0	0	0
LICA-FR	LICA	DO44828	12	25838	678	2	7	35	307	4024	0.408465	4.08465	40.8465	408.465	4084.65	female	65	alive	1826	0	0	0	0	22836	0	0	0	0	0	0	0	0	0	0	0	0	0	0	0	0	0	0	2637	0	0	0	0	0	0
LICA-FR	LICA	DO44832	51	36673	1011	1	23	269	2755	27915	2.41669	24.1669	241.669	2416.69	24166.9	male	70	deceased	469	0	0	0	9351	13579	0	0	0	0	0	0	0	0	0	0	5688	0	0	0	0	0	0	0	0	0	0	7429	0	0	0
LINC-JP	LICA	DO45029	47	5761	334	1	6	52	457	3918	0.356706	3.56706	35.6706	356.706	3567.06	female	73	alive	2305	288	0	0	0	1201	0	0	0	0	0	0	0	0	0	0	887	0	0	0	0	0	0	0	0	0	0	0	0	0	0
LINC-JP	LICA	DO45035	51	8545	530	3	20	111	661	4977	0.563101	5.63101	56.3101	563.101	5631.01	male	58	alive	1954	41	0	0	0	5948	0	0	0	0	0	0	0	0	0	0	1258	0	0	0	0	0	0	0	0	0	0	0	0	0	0
LINC-JP	LICA	DO45037	42	8083	364	5	25	64	488	3891	0.447236	4.47236	44.7236	447.236	4472.36	female	67	deceased	879	30	0	0	0	6835	0	0	0	0	0	0	0	0	0	0	0	0	0	0	0	0	0	0	0	0	0	0	0	0	0
LINC-JP	LICA	DO45039	66	9885	428	7	29	124	1026	7889	0.842995	8.42995	84.2995	842.995	8429.95	male	58	deceased	951	0	0	0	0	8096	0	0	0	0	0	0	0	0	0	0	0	0	0	0	0	0	0	0	0	0	0	0	0	0	0
LINC-JP	LICA	DO45041	70	18949	9361	5	32	246	1971	15445	1.74743	17.4743	174.743	1747.43	17474.3	female	69	alive	2188	636	0	0	0	6117	4614	0	0	0	0	0	0	0	0	0	0	0	2014	0	0	0	0	0	0	0	0	0	0	0	0
LINC-JP	LICA	DO45043	70	7213	477	53	101	218	1154	7270	0.652406	6.52406	65.2406	652.406	6524.06	male	56	deceased	1634	33	0	0	0	4887	0	0	0	0	0	0	0	0	0	0	1484	0	0	0	0	0	0	0	0	0	0	0	0	0	0
LINC-JP	LICA	DO45045	62	5329	306	2	16	60	451	4590	0.426915	4.26915	42.6915	426.915	4269.15	male	57	alive	1768	142	0	0	0	3956	0	0	0	0	0	0	0	0	0	0	0	0	0	0	370	0	0	0	0	0	0	0	0	0	0
LINC-JP	LICA	DO45047	37	3206	119	6	9	25	177	1590	0.156272	1.56272	15.6272	156.272	1562.72	female	40	deceased	1133	291	0	0	0	2883	0	0	0	0	0	0	0	0	0	0	0	0	0	0	0	0	0	0	0	0	0	0	0	0	0
LINC-JP	LICA	DO45049	44	15029	932	4	8	102	899	8082	0.854451	8.54451	85.4451	854.451	8544.51	male	73	alive	1905	326	0	0	2142	6887	0	0	0	0	0	0	0	0	0	0	0	0	0	0	5401	0	0	0	0	0	0	0	0	0	0
LINC-JP	LICA	DO45051	34	7685	488	9	14	70	451	3491	0.344221	3.44221	34.4221	344.221	3442.21	female	57	deceased	812	162	0	0	0	5229	0	0	0	0	0	0	0	0	0	0	1116	0	0	0	0	0	0	0	0	0	0	0	0	0	0
LINC-JP	LICA	DO45055	11	5824	443	0	5	18	119	834	0.0843974	0.843974	8.43974	84.3974	843.974	female	60	alive	2991	210	0	0	0	5514	0	0	0	0	0	0	0	0	0	0	0	0	0	0	0	0	0	0	0	0	0	0	0	0	0
LINC-JP	LICA	DO45057	133	17018	774	14	110	561	4664	40233	2.92459	29.2459	292.459	2924.59	29245.9	male	65	deceased	3100	0	0	0	0	14240	0	0	0	0	0	0	0	0	0	0	0	0	0	0	0	0	0	0	0	0	0	0	0	0	0
LINC-JP	LICA	DO45059	38	4059	230	15	29	44	252	2030	0.203197	2.03197	20.3197	203.197	2031.97	female	49	alive	4935	166	0	0	0	3869	0	0	0	0	0	0	0	0	0	0	0	0	0	0	0	0	0	0	0	0	0	0	0	0	0
LINC-JP	LICA	DO45061	48	3544	287	29	64	108	360	2633	0.219806	2.19806	21.9806	219.806	2198.06	male	53	deceased	3275	251	0	0	0	3245	0	0	0	0	0	0	0	0	0	0	0	0	0	0	0	0	0	0	0	0	0	0	0	0	0
LINC-JP	LICA	DO45064	15	11506	816	3	4	29	230	2120	0.223008	2.23008	22.3008	223.008	2230.08	male	66	deceased	3064	40	0	0	1774	6912	0	0	0	0	0	0	0	0	0	0	2613	0	0	0	0	0	0	0	0	0	0	0	0	0	0
LINC-JP	LICA	DO45065	111	4973	499	71	178	614	2334	10819	0.713256	7.13256	71.3256	713.256	7132.56	male	41	deceased	740	95	0	0	0	4805	0	0	0	0	0	0	0	0	0	0	0	0	0	0	0	0	0	0	0	0	0	0	0	0	0
LINC-JP	LICA	DO45067	29	6424	405	12	25	50	278	2102	0.240718	2.40718	24.0718	240.718	2407.18	male	66	alive	4097	61	0	0	0	5666	0	0	0	0	0	0	0	0	0	0	0	0	0	0	0	0	0	0	0	0	0	0	0	0	0
LINC-JP	LICA	DO45069	27	13637	755	5	12	49	441	4477	0.475759	4.75759	47.5759	475.759	4757.59	male	58	alive	1137	8	0	0	1843	8302	0	0	0	0	0	0	0	0	0	0	3271	0	0	0	0	0	0	0	0	0	0	0	0	0	0
LINC-JP	LICA	DO45071	160	11461	814	9	37	289	2554	23491	2.36945	23.6945	236.945	2369.45	23694.5	male	58	alive	1679	0	0	0	0	9886	0	0	0	0	0	0	0	0	0	0	0	0	0	0	0	0	0	0	0	0	0	0	0	0	0
LINC-JP	LICA	DO45073	7	10874	528	10	12	21	104	1092	0.0983539	0.983539	9.83539	98.3539	983.539	male	50	deceased	5378	41	0	0	1589	5759	0	0	0	0	0	0	0	0	0	0	3335	0	0	0	0	0	0	0	0	0	0	0	0	0	0
LINC-JP	LICA	DO45075	32	13726	547	7	19	80	706	5876	0.567542	5.67542	56.7542	567.542	5675.42	male	66	alive	3683	0	0	0	2438	9547	0	0	0	0	0	0	0	0	0	0	1478	0	0	0	0	0	0	0	0	0	0	0	0	0	0
LINC-JP	LICA	DO45077	56	10687	819	25	77	218	1149	8140	0.7733	7.733	77.33	773.3	7733	male	66	alive	5337	48	0	0	0	9193	0	0	0	0	0	0	0	0	0	0	0	0	0	0	1210	0	0	0	0	0	0	0	0	0	0
LINC-JP	LICA	DO45079	237	10420	740	23	62	264	2539	29824	3.19095	31.9095	319.095	3190.95	31909.5	male	59	alive	5456	32	0	0	0	8793	0	0	0	0	0	0	0	0	0	0	0	0	0	0	0	0	0	0	0	0	0	0	0	0	0
LINC-JP	LICA	DO45081	42	16225	715	6	11	79	863	9187	0.880518	8.80518	88.0518	880.518	8805.18	male	63	deceased	904	74	0	0	2389	6853	0	0	0	0	0	0	0	0	0	0	4851	0	0	0	1770	0	0	0	0	0	0	0	0	0	0
LINC-JP	LICA	DO45083	28	16303	934	2	9	70	713	6612	0.589834	5.89834	58.9834	589.834	5898.34	male	62	alive	1653	24	0	0	0	11395	0	0	0	0	0	0	0	0	0	0	3305	0	0	0	0	0	0	0	0	0	0	0	0	0	0
LINC-JP	LICA	DO45085	135	12905	812	51	137	541	3685	26716	2.25111	22.5111	225.111	2251.11	22511.1	male	68	alive	603	146	0	0	0	9015	0	0	0	0	0	0	0	0	0	0	2074	0	0	0	0	0	0	0	0	0	0	0	0	0	0
LINC-JP	LICA	DO45087	22	18344	613	12	18	94	617	5446	0.52146	5.2146	52.146	521.46	5214.6	male	56	deceased	770	118	0	0	2719	6795	0	0	0	0	0	0	0	0	0	0	5245	0	0	0	0	0	0	0	3055	0	0	0	0	0	0
LINC-JP	LICA	DO45089	78	12242	894	12	25	173	1378	12128	1.23382	12.3382	123.382	1233.82	12338.2	male	45	alive	4010	0	0	0	0	9792	0	0	0	0	0	0	0	0	0	0	0	0	0	0	0	0	0	0	0	0	0	0	0	0	0
LIRI-JP	LICA	DO45091	49	23225	985	3	23	202	2065	17498	1.47047	14.7047	147.047	1470.47	14704.7	male	56	deceased	1320	0	0	0	3468	14721	0	0	0	0	0	0	0	0	0	0	4720	0	0	0	0	0	0	0	0	0	0	0	0	0	0
LIRI-JP	LICA	DO45092	16	14820	701	13	22	62	328	2442	0.306389	3.06389	30.6389	306.389	3063.89	male	62	deceased	1200	0	0	0	0	8510	0	0	0	0	0	0	0	0	0	0	4102	0	0	0	0	0	0	0	0	0	0	0	0	0	0
LIRI-JP	LICA	DO45093	51	9857	560	8	19	97	772	7487	0.64956	6.4956	64.956	649.56	6495.6	male	71	deceased	720	203	0	0	0	5352	0	0	0	0	0	0	0	0	0	0	0	0	0	0	0	140	498	0	0	0	0	0	0	0	0
LIRI-JP	LICA	DO45094	22	17147	866	2	13	60	589	4653	0.487433	4.87433	48.7433	487.433	4874.33	male	76	alive	1650	0	0	0	2478	11239	0	0	0	0	0	0	0	0	0	0	3055	0	0	0	0	0	0	0	0	0	0	0	0	0	0
LIRI-JP	LICA	DO45095	78	8555	317	4	16	121	1009	9570	0.862222	8.62222	86.2222	862.222	8622.22	male	66	alive	1620	143	0	0	0	6293	0	0	0	0	0	0	0	0	0	0	1971	0	0	0	0	0	0	0	0	0	0	0	0	0	0
LIRI-JP	LICA	DO45096	49	22348	916	5	24	164	1297	13736	1.41494	14.1494	141.494	1414.94	14149.4	male	69	deceased	1290	0	0	0	4370	12158	0	0	0	0	0	0	0	0	0	0	5245	0	0	0	0	0	0	0	0	0	0	0	0	0	0
LIRI-JP	LICA	DO45097	32	12551	712	6	16	89	732	5859	0.518958	5.18958	51.8958	518.958	5189.58	male	69	alive	1620	198	0	0	0	9812	0	0	0	0	0	0	0	0	0	0	2339	0	0	0	0	0	0	0	0	0	0	0	0	0	0
LIRI-JP	LICA	DO45099	25	8323	422	0	6	46	389	2763	0.268859	2.68859	26.8859	268.859	2688.59	male	46	alive	1590	0	0	0	0	5966	0	0	0	0	0	0	0	0	0	0	1341	0	0	0	0	0	0	0	0	0	0	0	0	0	0
LIRI-JP	LICA	DO45101	36	9966	382	2	7	34	475	4298	0.463583	4.63583	46.3583	463.583	4635.83	male	63	alive	1680	57	0	0	0	5817	0	0	0	0	0	0	0	0	0	0	3027	0	0	0	0	0	0	0	0	0	0	0	0	0	0
LIRI-JP	LICA	DO45103	56	5911	342	6	20	77	513	5037	0.427714	4.27714	42.7714	427.714	4277.14	male	47	alive	450	242	0	0	0	3684	0	0	0	0	0	0	0	0	0	0	0	0	0	0	0	0	0	0	0	0	0	0	0	0	0
LIRI-JP	LICA	DO45105	37	15843	686	7	21	85	771	7324	0.757432	7.57432	75.7432	757.432	7574.32	male	61	alive	1680	0	0	0	0	9128	0	0	0	0	0	0	0	0	0	0	3285	0	0	0	1288	0	0	0	0	0	0	0	0	0	0
LIRI-JP	LICA	DO45107	0	11784	493	0	0	0	0	0	0	0	0	0	0	female	63	alive	1710	83	0	0	0	7764	0	0	0	0	0	0	0	0	0	0	2767	0	0	0	0	0	0	0	0	0	0	0	0	0	0
LIRI-JP	LICA	DO45109	27	6832	150	4	10	59	265	2650	0.23835	2.3835	23.835	238.35	2383.5	male	63	alive	1590	0	0	0	0	3697	0	0	0	0	0	0	0	0	0	0	1655	0	0	0	607	0	0	0	0	0	0	0	0	0	0
LIRI-JP	LICA	DO45111	323	19940	908	34	155	1108	10136	97302	8.32208	83.2208	832.208	8322.08	83220.8	male	74	alive	1590	23	0	0	6063	10936	0	0	0	0	0	0	0	0	0	0	2319	0	0	0	0	0	0	0	0	0	0	0	0	0	0
LIRI-JP	LICA	DO45113	20	5439	335	1	1	23	137	1286	0.140557	1.40557	14.0557	140.557	1405.57	male	58	alive	1560	98	0	0	0	1107	0	0	0	0	0	0	0	0	0	0	1680	0	0	0	0	0	0	0	0	0	0	0	0	0	0
LIRI-JP	LICA	DO45115	90	18597	929	5	46	282	2394	23036	2.16267	21.6267	216.267	2162.67	21626.7	male	81	alive	840	0	0	0	3849	11787	0	0	0	0	0	0	0	0	0	0	2508	0	0	0	0	0	0	0	0	0	0	0	0	0	0
LIRI-JP	LICA	DO45117	35	13997	1213	2	9	63	731	6377	0.645383	6.45383	64.5383	645.383	6453.83	female	73	deceased	1110	180	0	0	2921	9251	0	0	0	0	0	0	0	0	0	0	1429	0	0	0	0	0	0	0	0	0	0	0	0	0	0
LIRI-JP	LICA	DO45119	158	21976	1531	26	111	608	4670	46714	4.48652	44.8652	448.652	4486.52	44865.2	male	74	deceased	510	85	0	0	2017	7024	0	0	0	0	0	0	0	0	0	0	3181	0	0	0	0	0	0	0	0	0	0	0	0	0	0
LIRI-JP	LICA	DO45121	25	6404	294	3	7	32	287	1969	0.206869	2.06869	20.6869	206.869	2068.69	male	61	alive	1530	32	0	0	0	5681	0	0	0	0	0	0	0	0	0	0	0	0	0	0	0	0	0	0	0	0	0	0	0	0	0
LIRI-JP	LICA	DO45123	71	12122	716	21	75	305	2212	13431	1.13383	11.3383	113.383	1133.83	11338.3	female	78	deceased	570	148	0	0	2500	7568	0	0	0	0	0	0	0	0	0	0	1672	0	0	0	0	0	0	0	0	0	0	0	0	0	0
LIRI-JP	LICA	DO45125	34	6314	403	1	14	49	363	2740	0.277388	2.77388	27.7388	277.388	2773.88	male	58	alive	1680	65	0	0	1275	4803	0	0	0	0	0	0	0	0	0	0	0	0	0	0	0	0	0	0	0	0	0	0	0	0	0
LIRI-JP	LICA	DO45127	129	28754	1699	14	76	595	5835	55453	4.79283	47.9283	479.283	4792.83	47928.3	male	73	deceased	420	0	0	0	0	15664	0	0	0	0	0	0	0	0	0	0	3994	0	0	0	0	0	0	0	0	0	0	4228	0	0	0
LIRI-JP	LICA	DO45129	13	10900	379	0	2	13	179	1591	0.183094	1.83094	18.3094	183.094	1830.94	male	61	alive	1470	0	0	0	0	8873	0	0	0	0	0	0	0	0	0	0	1726	0	0	0	0	0	0	0	0	0	0	0	0	0	0
LIRI-JP	LICA	DO45131	32	7690	482	7	17	55	402	3471	0.317966	3.17966	31.7966	317.966	3179.66	male	53	deceased	360	120	0	0	0	2452	0	0	0	0	0	0	0	0	0	0	1339	0	0	0	0	0	0	0	0	0	0	0	0	0	0
LIRI-JP	LICA	DO45133	38	12328	766	4	10	83	857	6684	0.605314	6.05314	60.5314	605.314	6053.14	male	64	deceased	660	0	0	0	0	7815	0	0	0	0	0	0	0	0	0	0	3157	0	0	0	0	0	0	0	0	0	0	0	0	0	0
LIRI-JP	LICA	DO45135	39	5985	335	2	15	78	416	2990	0.301601	3.01601	30.1601	301.601	3016.01	male	77	alive	1410	86	0	0	0	3867	0	0	0	0	0	0	0	0	0	0	0	0	0	0	0	0	0	1965	0	0	0	0	0	0	0
LIRI-JP	LICA	DO45137	50	6120	289	6	19	135	803	4294	0.39539	3.9539	39.539	395.39	3953.9	male	38	alive	1320	29	0	0	0	4873	0	0	0	0	0	0	0	0	0	0	0	0	0	0	0	0	0	0	0	0	0	0	0	0	0
LIRI-JP	LICA	DO45139	58	31611	960	19	74	342	2870	25875	2.36903	23.6903	236.903	2369.03	23690.3	male	63	alive	1320	0	0	0	6976	15336	0	0	0	0	0	0	0	0	0	0	8474	0	0	0	0	0	0	0	0	0	0	0	0	0	0
LIRI-JP	LICA	DO45141	43	12715	854	29	38	136	993	8192	0.706462	7.06462	70.6462	706.462	7064.62	male	73	alive	1320	157	0	0	1453	3593	352	0	0	0	0	0	0	0	0	0	2170	0	0	0	0	0	0	0	0	0	0	0	0	0	0
LIRI-JP	LICA	DO45143	15	6699	386	3	5	25	133	1266	0.129839	1.29839	12.9839	129.839	1298.39	male	69	alive	1290	103	0	0	0	6526	0	0	0	0	0	0	0	0	0	0	0	0	0	0	0	0	0	0	0	0	0	0	0	0	0
LIRI-JP	LICA	DO45145	50	22916	858	6	34	191	1517	15755	1.48052	14.8052	148.052	1480.52	14805.2	male	78	deceased	60	0	0	0	0	14880	0	0	0	0	0	0	0	0	0	0	4224	0	0	0	0	0	0	0	0	0	0	0	0	0	0
LIRI-JP	LICA	DO45147	93	9186	834	14	47	199	1548	13285	1.10386	11.0386	110.386	1103.86	11038.6	male	57	deceased	720	238	0	0	0	2760	0	0	0	0	0	0	0	0	0	0	1297	0	0	0	0	0	0	0	0	0	0	0	0	0	0
LIRI-JP	LICA	DO45149	30	9842	642	13	28	81	488	3870	0.388973	3.88973	38.8973	388.973	3889.73	female	70	alive	1260	54	0	0	0	6965	0	0	0	0	0	0	0	0	0	0	1163	0	0	0	0	0	0	0	0	0	0	0	0	0	0
LIRI-JP	LICA	DO45151	26	10426	533	2	6	46	376	3385	0.350264	3.50264	35.0264	350.264	3502.64	male	64	alive	1230	73	0	0	0	6791	0	0	0	0	0	0	0	0	0	0	3412	0	0	0	0	0	0	0	0	0	0	0	0	0	0
LIRI-JP	LICA	DO45153	27	17619	460	2	10	66	641	5828	0.6267	6.267	62.67	626.7	6267	female	77	alive	1380	39	0	0	3277	8821	0	0	0	0	0	0	0	0	0	0	5183	0	0	0	0	0	0	0	0	0	0	0	0	0	0
LIRI-JP	LICA	DO45155	0	16614	666	0	0	0	0	0	0	0	0	0	0	male	69	alive	2160	13	0	0	4408	6884	0	0	0	0	0	0	0	0	0	0	4855	0	0	0	0	0	0	0	0	0	0	0	0	0	0
LIRI-JP	LICA	DO45157	9	4436	139	3	4	17	83	582	0.0515868	0.515868	5.15868	51.5868	515.868	male	62	alive	1980	0	0	0	0	3950	0	0	0	0	0	0	0	0	0	0	0	0	0	0	0	0	0	0	0	0	0	0	0	0	0
LIRI-JP	LICA	DO45159	48	11559	552	7	14	66	650	7225	0.716912	7.16912	71.6912	716.912	7169.12	male	65	alive	1470	0	0	0	0	7499	0	0	0	0	0	0	0	0	0	0	2359	0	0	0	0	0	0	0	0	0	0	0	0	0	0
LIRI-JP	LICA	DO45161	15	13583	835	5	17	52	341	2649	0.263264	2.63264	26.3264	263.264	2632.64	male	74	deceased	540	0	0	0	0	9668	0	0	0	0	0	0	0	0	0	0	2143	0	0	0	0	0	0	0	0	0	0	0	0	0	0
LIRI-JP	LICA	DO45163	34	16263	852	5	15	99	766	7175	0.71447	7.1447	71.447	714.47	7144.7	male	76	alive	960	0	0	0	2465	9816	0	0	0	0	0	0	0	0	0	0	2265	0	0	0	1397	0	0	0	0	0	0	0	0	0	0
LIRI-JP	LICA	DO45165	31	10207	410	5	11	59	527	4639	0.40885	4.0885	40.885	408.85	4088.5	male	75	alive	690	0	0	0	0	7735	0	0	0	0	0	0	0	0	0	0	0	0	0	0	0	0	0	0	0	0	0	1590	0	0	0
LIRI-JP	LICA	DO45167	18	2496	125	0	0	4	62	658	0.0580526	0.580526	5.80526	58.0526	580.526	male	67	deceased	1440	122	0	0	0	2162	0	0	0	0	0	0	0	0	0	0	0	0	0	0	188	0	0	0	0	0	0	0	0	0	0
LIRI-JP	LICA	DO45169	351	20045	1315	36	218	1597	15834	155823	9.09112	90.9112	909.112	9091.12	90911.2	male	74	alive	1350	103	0	0	0	9258	0	0	0	0	0	0	0	0	0	0	2457	0	0	0	0	0	0	0	0	0	0	0	0	0	0
LIRI-JP	LICA	DO45171	33	8878	483	7	16	61	469	4378	0.378559	3.78559	37.8559	378.559	3785.59	male	56	alive	600	61	0	0	0	7994	0	0	0	0	0	0	0	0	0	0	0	0	0	0	687	0	0	0	0	0	0	0	0	0	0
LIRI-JP	LICA	DO45173	229	14635	810	84	169	639	5291	47017	4.33044	43.3044	433.044	4330.44	43304.4	male	63	alive	1170	0	0	0	2545	9136	0	0	0	0	0	0	0	0	0	0	2590	0	0	0	0	0	0	0	0	0	0	0	0	0	0
LIRI-JP	LICA	DO45175	31	11019	732	8	15	64	465	4938	0.441375	4.41375	44.1375	441.375	4413.75	male	74	alive	1140	0	0	0	0	8180	0	0	0	0	0	0	0	0	0	0	1480	0	0	0	1055	0	0	0	0	0	0	0	0	0	0
LIRI-JP	LICA	DO45177	22	8986	474	4	4	24	246	2676	0.260438	2.60438	26.0438	260.438	2604.38	female	81	alive	1260	18	0	0	0	6345	0	0	0	0	0	0	0	0	0	0	963	0	0	0	0	0	0	0	0	0	0	0	0	0	0
LIRI-JP	LICA	DO45179	8	10792	572	0	3	11	106	1147	0.113738	1.13738	11.3738	113.738	1137.38	female	78	alive	600	74	0	0	0	6604	0	0	0	0	0	0	0	0	0	0	2812	0	0	0	0	0	0	0	0	0	0	0	0	0	0
LIRI-JP	LICA	DO45181	38	12513	802	14	39	105	663	5674	0.626412	6.26412	62.6412	626.412	6264.12	female	84	alive	1200	108	0	0	0	8522	0	0	0	0	0	0	0	0	0	0	1982	0	0	0	0	0	0	0	0	0	0	0	0	0	0
LIRI-JP	LICA	DO45183	21	8426	574	2	6	42	302	2705	0.233107	2.33107	23.3107	233.107	2331.07	female	72	deceased	570	70	0	0	0	7286	0	0	0	0	0	0	0	0	0	0	0	0	0	0	0	0	0	0	0	0	0	0	0	0	0
LIRI-JP	LICA	DO45185	260	20646	624	74	221	1279	8611	61549	6.93607	69.3607	693.607	6936.07	69360.7	male	89	alive	600	0	0	0	0	13244	0	0	0	0	0	0	0	0	0	0	4776	0	0	0	0	0	0	0	0	0	0	0	0	0	0
LIRI-JP	LICA	DO45187	41	2810	239	2	6	26	198	1507	0.151777	1.51777	15.1777	151.777	1517.77	female	32	alive	1260	154	0	0	0	2623	0	0	0	0	0	0	0	0	0	0	0	0	0	0	0	0	0	0	0	0	0	0	0	0	0
LIRI-JP	LICA	DO45189	81	6399	529	6	16	159	1097	9708	0.682829	6.82829	68.2829	682.829	6828.29	female	85	alive	1200	475	0	0	1279	4591	0	0	0	0	0	0	0	0	0	0	0	0	0	0	0	0	0	0	0	0	0	0	0	0	0
LIRI-JP	LICA	DO45191	288	5335	324	24	94	282	2404	21682	2.02415	20.2415	202.415	2024.15	20241.5	female	61	alive	1200	73	0	0	0	4369	0	0	0	0	0	0	0	0	0	0	0	0	0	0	0	0	0	0	0	0	0	0	0	0	0
LIRI-JP	LICA	DO45193	282	15954	823	36	166	707	5817	58216	5.92698	59.2698	592.698	5926.98	59269.8	female	68	deceased	120	184	0	0	0	7082	0	0	0	0	0	0	0	0	0	0	2177	0	0	0	0	0	0	0	0	0	0	0	0	0	0
LIRI-JP	LICA	DO45195	1	2529	76	0	2	2	2	24	0.00326778	0.0326778	0.326778	3.26778	32.6778	male	62	alive	390	117	0	0	0	1865	0	0	0	0	0	0	0	0	0	0	0	0	0	0	0	0	0	0	0	0	0	0	0	0	0
LIRI-JP	LICA	DO45197	80	14276	585	43	96	313	1613	15064	1.47571	14.7571	147.571	1475.71	14757.1	male	51	alive	1170	0	0	0	0	8531	0	0	0	0	0	0	0	0	0	0	3559	0	0	0	0	0	0	0	0	0	0	0	0	0	0
LIRI-JP	LICA	DO45199	26	15988	782	5	13	71	660	5557	0.547624	5.47624	54.7624	547.624	5476.24	female	86	alive	1350	152	0	0	2517	6575	0	0	0	0	0	0	0	0	0	0	6509	0	0	0	0	0	0	0	0	0	0	0	0	0	0
LIRI-JP	LICA	DO45201	35	13083	494	8	16	107	621	5750	0.59167	5.9167	59.167	591.67	5916.7	male	49	alive	900	0	0	0	0	9266	0	0	0	0	0	0	0	0	0	0	2017	0	0	0	0	0	0	0	0	0	0	0	0	0	0
LIRI-JP	LICA	DO45203	106	15814	761	32	118	334	2697	23664	2.20832	22.0832	220.832	2208.32	22083.2	female	71	alive	1170	44	0	0	0	13745	0	0	0	0	0	0	0	0	0	0	0	0	0	0	1667	0	0	0	0	0	0	0	0	0	0
LIRI-JP	LICA	DO45205	25	11888	478	6	8	30	328	3540	0.391529	3.91529	39.1529	391.529	3915.29	female	67	deceased	90	11	0	0	0	8412	0	0	0	0	0	0	0	0	0	0	3263	0	0	0	0	0	0	0	0	0	0	0	0	0	0
LIRI-JP	LICA	DO45207	12	16856	835	0	10	61	466	3412	0.261361	2.61361	26.1361	261.361	2613.61	male	68	alive	1050	389	0	0	0	1177	0	0	0	0	0	0	0	0	0	0	4790	0	0	0	1179	0	0	0	0	0	0	0	0	0	0
LIRI-JP	LICA	DO45209	57	11619	613	43	69	169	1003	9397	0.855752	8.55752	85.5752	855.752	8557.52	male	70	alive	1350	225	0	0	0	1763	0	0	0	0	0	0	0	0	0	0	2473	0	0	0	0	209	605	0	0	0	0	0	0	0	0
LIRI-JP	LICA	DO45211	427	5936	449	38	118	546	4089	37766	3.27511	32.7511	327.511	3275.11	32751.1	male	76	alive	240	867	0	0	0	4998	0	0	0	0	0	0	0	0	0	0	0	0	0	0	0	0	0	0	0	0	0	0	0	0	0
LIRI-JP	LICA	DO45213	89	13629	606	8	39	254	2439	21198	1.56732	15.6732	156.732	1567.32	15673.2	male	58	alive	1200	17	0	0	0	10036	0	0	0	0	0	0	0	0	0	0	3288	0	0	0	0	0	0	0	0	0	0	0	0	0	0
LIRI-JP	LICA	DO45215	96	8106	268	3	19	150	1301	11206	1.0055	10.055	100.55	1005.5	10055	male	65	alive	1170	64	0	0	1125	3626	0	0	0	0	0	0	0	0	0	0	3156	0	0	0	0	0	0	0	0	0	0	0	0	0	0
LIRI-JP	LICA	DO45217	145	8943	491	204	382	782	3367	22813	1.70831	17.0831	170.831	1708.31	17083.1	female	69	deceased	270	276	0	0	0	7670	0	0	0	0	0	0	0	0	0	0	864	0	0	0	0	0	0	0	0	0	0	0	0	0	0
LIRI-JP	LICA	DO45219	56	8111	468	10	25	113	787	6430	0.586904	5.86904	58.6904	586.904	5869.04	male	78	alive	1080	63	0	0	0	5912	0	0	0	0	0	0	0	0	0	0	1029	0	0	0	0	0	0	0	0	0	0	0	0	0	0
LIRI-JP	LICA	DO45221	104	11623	513	32	88	329	2038	16942	1.59245	15.9245	159.245	1592.45	15924.5	female	75	deceased	390	106	0	0	0	7621	0	0	0	0	0	0	0	0	0	0	2183	0	0	0	0	0	0	0	0	0	0	0	0	0	0
LIRI-JP	LICA	DO45223	19	6993	162	11	50	70	219	1787	0.171681	1.71681	17.1681	171.681	1716.81	male	67	alive	1020	3	0	0	0	3879	0	0	0	0	0	0	0	0	0	0	2143	0	0	0	0	0	0	0	0	0	0	0	0	0	0
LIRI-JP	LICA	DO45225	59	19313	570	37	82	305	2376	17110	1.47233	14.7233	147.233	1472.33	14723.3	male	69	alive	1050	0	0	0	3732	10461	0	0	0	0	0	0	0	0	0	0	4740	0	0	0	0	0	0	0	0	0	0	0	0	0	0
LIRI-JP	LICA	DO45227	616	13404	603	55	167	1005	8617	100648	10.8775	108.775	1087.75	10877.5	108775	female	57	alive	1020	268	0	0	0	8394	0	0	0	0	0	0	0	0	0	0	4619	0	0	0	0	0	0	0	0	0	0	0	0	0	0
LIRI-JP	LICA	DO45229	31	11748	405	47	83	187	742	4692	0.470576	4.70576	47.0576	470.576	4705.76	male	74	alive	990	0	0	0	2483	7983	0	0	0	0	0	0	0	0	0	0	0	0	0	0	1057	0	0	0	0	0	0	0	0	0	0
LIRI-JP	LICA	DO45231	32	9068	434	3	6	47	338	3487	0.374943	3.74943	37.4943	374.943	3749.43	male	84	alive	930	135	0	0	0	2555	0	0	0	0	0	0	0	0	0	0	1308	0	0	0	0	0	0	748	0	0	0	0	0	0	0
LIRI-JP	LICA	DO45233	43	8080	241	6	11	46	539	4703	0.448936	4.48936	44.8936	448.936	4489.36	male	83	alive	900	0	0	0	0	6915	0	0	0	0	0	0	0	0	0	0	0	0	0	0	0	0	0	0	0	0	0	0	0	0	0
LIRI-JP	LICA	DO45235	35	9448	402	10	17	77	480	4607	0.435635	4.35635	43.5635	435.635	4356.35	female	68	alive	900	54	0	0	0	5283	0	0	0	0	0	0	0	0	0	0	3005	0	0	0	0	0	0	0	0	0	0	0	0	0	0
LIRI-JP	LICA	DO45237	163	23892	1724	25	133	755	5838	53341	5.03204	50.3204	503.204	5032.04	50320.4	male	58	alive	900	475	0	0	0	1387	0	0	0	0	0	0	0	0	0	0	2801	0	0	0	0	343	1811	0	0	0	0	0	0	0	0
LIRI-JP	LICA	DO45239	68	5378	368	13	38	110	666	5781	0.472535	4.72535	47.2535	472.535	4725.35	male	42	alive	870	96	0	0	0	4555	0	0	0	0	0	0	0	0	0	0	0	0	0	0	0	0	0	0	0	0	0	0	0	0	0
LIRI-JP	LICA	DO45241	63	9751	320	3	27	138	937	8619	0.793769	7.93769	79.3769	793.769	7937.69	male	49	alive	1080	0	0	0	0	8568	0	0	0	0	0	0	0	0	0	0	0	0	0	0	948	0	0	0	0	0	0	0	0	0	0
LIRI-JP	LICA	DO45243	43	10374	538	6	9	55	581	4478	0.587665	5.87665	58.7665	587.665	5876.65	female	74	alive	930	366	0	0	0	2556	0	0	0	0	0	0	0	0	0	0	2065	0	0	0	0	0	0	0	0	0	0	0	0	0	0
LIRI-JP	LICA	DO45245	0	5535	541	0	0	0	0	0	0	0	0	0	0	female	75	deceased	240	752	346	0	0	1328	0	0	0	0	0	0	0	0	0	0	0	247	0	0	0	104	274	0	0	0	0	0	0	0	0
LIRI-JP	LICA	DO45247	30	6354	275	4	13	58	400	3122	0.251121	2.51121	25.1121	251.121	2511.21	female	31	alive	210	39	0	0	0	5796	0	0	0	0	0	0	0	0	0	0	0	0	0	0	0	0	0	0	0	0	0	427	0	0	0
LIRI-JP	LICA	DO45249	168	1644	45	34	112	189	896	4885	0.356874	3.56874	35.6874	356.874	3568.74	male	57	alive	630	103	0	0	0	976	0	0	0	0	0	0	0	0	0	0	0	0	0	0	0	0	0	0	0	0	0	0	0	0	0
LIRI-JP	LICA	DO45251	79	3497	197	8	15	56	449	4270	0.363946	3.63946	36.3946	363.946	3639.46	female	57	alive	900	251	0	0	0	2834	0	0	0	0	0	0	0	0	0	0	0	0	0	0	0	0	0	364	0	0	0	0	0	0	0
LIRI-JP	LICA	DO45253	52	6673	523	10	19	71	497	4769	0.448362	4.48362	44.8362	448.362	4483.62	male	50	alive	870	281	0	0	926	4475	0	0	0	0	0	0	0	0	0	0	905	0	0	0	0	0	0	0	0	0	0	0	0	0	0
LIRI-JP	LICA	DO45255	195	7507	454	16	89	368	2047	18371	1.8915	18.915	189.15	1891.5	18915	male	81	alive	720	163	0	0	0	2799	0	0	0	0	0	0	0	0	0	0	0	0	0	0	728	0	0	0	0	0	0	0	0	0	0
LIRI-JP	LICA	DO45257	52	7575	447	17	39	119	699	6432	0.508968	5.08968	50.8968	508.968	5089.68	male	46	alive	810	324	0	0	0	2793	0	0	0	0	0	0	0	0	0	0	1016	0	0	0	0	0	0	0	0	0	0	0	0	0	0
LIRI-JP	LICA	DO45259	24	18304	858	2	10	58	488	5257	0.567625	5.67625	56.7625	567.625	5676.25	male	65	alive	330	294	0	0	0	5219	0	0	0	0	0	0	0	0	0	0	4525	0	0	0	0	0	0	0	0	0	0	0	0	0	0
LIRI-JP	LICA	DO45263	74	8098	483	62	144	295	1386	10135	0.774308	7.74308	77.4308	774.308	7743.08	male	67	deceased	270	70	0	0	1289	5369	0	0	0	0	0	0	0	0	0	0	1242	0	0	0	0	0	0	0	0	0	0	0	0	0	0
LIRI-JP	LICA	DO45265	81	12188	683	2	23	169	1555	12274	1.27562	12.7562	127.562	1275.62	12756.2	male	73	alive	1020	0	0	0	0	8534	0	0	0	0	0	0	0	0	0	0	1964	0	0	0	0	0	0	0	0	0	0	0	0	0	0
LIRI-JP	LICA	DO45267	87	19203	1067	25	85	329	2523	21848	2.1587	21.587	215.87	2158.7	21587	male	73	deceased	570	293	0	0	0	2687	0	0	0	0	0	0	0	0	0	0	6714	0	0	0	0	0	0	0	0	0	0	1032	0	0	0
LIRI-JP	LICA	DO45269	139	13402	604	30	79	347	3321	28372	2.40707	24.0707	240.707	2407.07	24070.7	male	59	alive	750	0	0	0	0	11577	0	0	0	0	0	0	0	0	0	0	1567	0	0	0	0	0	0	0	0	0	0	0	0	0	0
LIRI-JP	LICA	DO45273	29	9592	291	1	14	56	418	3644	0.359428	3.59428	35.9428	359.428	3594.28	male	62	alive	480	0	0	0	0	6797	0	0	0	0	0	0	0	0	0	0	1745	0	0	0	0	0	0	0	0	0	0	0	0	0	0
LIRI-JP	LICA	DO45277	43	13761	589	7	17	119	847	8087	0.76458	7.6458	76.458	764.58	7645.8	male	64	alive	600	140	0	0	0	7324	0	0	0	0	0	0	0	0	0	0	4974	0	0	0	0	0	0	0	0	0	0	1170	0	0	0
LIRI-JP	LICA	DO45281	15	16718	727	4	9	79	585	3210	0.324026	3.24026	32.4026	324.026	3240.26	male	83	alive	750	304	0	0	0	3452	0	0	0	0	0	0	0	0	0	0	5765	0	0	0	0	0	0	0	0	0	0	0	0	0	0
LIRI-JP	LICA	DO45283	294	8866	311	36	130	612	4800	39854	3.36806	33.6806	336.806	3368.06	33680.6	male	60	alive	510	254	355	0	0	2249	0	0	0	0	0	0	0	0	0	0	1446	221	0	0	0	0	0	0	0	0	0	0	0	0	0
LIRI-JP	LICA	DO45285	40	1656	22	7	12	31	135	930	0.0855903	0.855903	8.55903	85.5903	855.903	male	59	alive	480	55	52	0	0	1194	0	0	0	0	0	0	0	0	0	0	0	15	0	0	0	0	0	322	0	0	0	0	0	0	0
LIRI-JP	LICA	DO45287	4	9784	1280	2	11	35	75	493	0.0505686	0.505686	5.05686	50.5686	505.686	male	74	alive	390	1892	0	0	0	4920	0	0	0	0	0	0	0	0	0	0	0	0	0	2952	0	0	0	0	0	0	0	0	0	0	0
LIRI-JP	LICA	DO45289	39	3866	266	36	81	103	359	2405	0.198628	1.98628	19.8628	198.628	1986.28	female	78	alive	360	286	0	0	0	1828	0	0	0	0	0	0	0	0	0	0	0	0	0	0	0	0	0	0	0	0	0	0	0	0	0
LIRI-JP	LICA	DO45291	35	5889	491	71	173	454	904	3523	0.266326	2.66326	26.6326	266.326	2663.26	male	69	alive	570	285	195	0	0	1920	0	0	0	0	0	0	0	0	0	0	0	0	0	0	0	0	0	0	0	0	0	0	0	0	0
LIRI-JP	LICA	DO45293	74	8251	542	16	61	189	1037	8107	0.788938	7.88938	78.8938	788.938	7889.38	male	68	alive	450	137	0	0	0	3420	0	0	0	0	0	0	1672	0	0	0	0	0	0	0	0	53	549	0	0	0	0	0	0	0	0
LIRI-JP	LICA	DO45295	13	1503	39	0	1	6	56	379	0.0252468	0.252468	2.52468	25.2468	252.468	male	76	alive	300	81	0	0	0	727	0	0	0	0	0	0	0	0	0	0	0	0	0	0	0	0	0	0	0	0	0	0	0	0	0
LIRI-JP	LICA	DO45297	89	3617	247	50	87	187	673	4819	0.424085	4.24085	42.4085	424.085	4240.85	female	61	deceased	1260	907	0	0	0	751	0	0	0	0	0	0	0	0	0	0	0	0	0	0	0	0	0	0	0	0	0	0	0	0	0
LIRI-JP	LICA	DO45299	290	207129	129817	114	839	7730	78167	764448	79.1323	791.323	7913.23	79132.3	791323	female	70	alive	1440	21335	0	0	0	81613	0	0	0	0	0	0	0	0	0	0	0	0	0	0	0	0	0	0	0	0	45645	0	0	0	0
LIRI-JP	LICA	DO45301	125	10085	518	14	51	189	1889	16846	1.62888	16.2888	162.888	1628.88	16288.8	male	56	deceased	1440	446	207	4741	0	707	0	0	0	0	0	0	0	0	0	0	0	419	0	0	0	0	0	0	0	0	0	0	0	0	0
LIRI-JP	LICA	DO45303	24	2702	252	2	4	12	81	733	0.0854302	0.854302	8.54302	85.4302	854.302	female	62	alive	990	328	0	0	0	1185	0	0	0	0	0	0	0	0	0	0	0	0	0	0	0	0	0	268	0	0	0	0	0	0	0
LIRI-JP	LICA	DO45305	29	3959	443	13	22	52	210	1690	0.14835	1.4835	14.835	148.35	1483.5	male	66	alive	300	180	0	0	0	3043	0	0	0	0	0	0	0	0	0	0	0	0	0	0	0	0	0	691	0	0	0	0	0	0	0
LIRI-JP	LICA	DO45307	128	3841	334	8	20	94	631	5822	0.647693	6.47693	64.7693	647.693	6476.93	female	54	deceased	240	358	0	0	0	1115	0	0	0	0	0	0	0	0	0	0	0	0	0	0	0	0	0	0	0	0	0	0	0	0	0
LIRI-JP	LICA	DO45309	27	3889	56	3	6	16	164	1537	0.135677	1.35677	13.5677	135.677	1356.77	male	73	deceased	30	83	0	0	0	1111	0	0	0	0	0	0	0	0	0	0	601	0	0	0	0	0	0	0	0	0	0	643	0	0	0
LIRI-JP	LICA	DO48672	32	18390	1019	5	12	75	656	8029	0.760389	7.60389	76.0389	760.389	7603.89	male	81	alive	450	0	0	0	4838	13054	0	0	0	0	0	0	0	0	0	0	0	0	0	0	0	0	0	0	0	0	0	0	0	0	0
LIRI-JP	LICA	DO48674	281	16442	802	60	230	1025	6875	62463	5.96988	59.6988	596.988	5969.88	59698.8	male	80	alive	1260	0	0	0	0	9978	0	0	0	0	0	0	0	0	0	0	2830	0	0	0	0	0	0	0	0	0	0	0	0	0	0
LIRI-JP	LICA	DO48677	33	16491	702	4	15	103	807	7390	0.703178	7.03178	70.3178	703.178	7031.78	male	58	alive	1140	5	0	0	0	12474	0	0	0	0	0	0	0	0	0	0	3648	0	0	0	0	0	0	0	0	0	0	0	0	0	0
LIRI-JP	LICA	DO48679	25	15224	819	16	23	76	619	5167	0.491783	4.91783	49.1783	491.783	4917.83	male	72	alive	1200	0	0	0	0	12816	0	0	0	0	0	0	0	0	0	0	0	0	0	0	0	0	0	0	0	0	0	0	0	0	0
LIRI-JP	LICA	DO48681	176	14199	632	33	88	428	3121	30591	3.22905	32.2905	322.905	3229.05	32290.5	male	57	alive	900	0	0	0	0	9722	0	0	0	0	0	0	0	0	0	0	2369	0	0	0	0	0	0	0	0	0	0	0	0	0	0
LIRI-JP	LICA	DO48682	110	44433	30228	70	269	1319	8468	73039	6.43892	64.3892	643.892	6438.92	64389.2	female	72	deceased	120	788	0	0	0	16505	12182	0	0	0	0	0	0	0	0	0	0	0	4487	0	0	0	0	0	0	0	0	0	0	0	0
LIRI-JP	LICA	DO48684	35	8214	434	7	20	74	469	3545	0.378737	3.78737	37.8737	378.737	3787.37	female	71	deceased	810	142	0	0	1735	5324	0	0	0	0	0	0	0	0	0	0	881	0	0	0	0	0	0	0	0	0	0	0	0	0	0
LIRI-JP	LICA	DO48686	255	10405	665	4	47	358	3669	38421	3.42836	34.2836	342.836	3428.36	34283.6	male	75	alive	990	209	0	0	2175	6373	0	0	0	0	0	0	0	0	0	0	1486	0	0	0	0	0	0	0	0	0	0	0	0	0	0
LIRI-JP	LICA	DO48687	20	8857	458	5	12	39	249	2488	0.233363	2.33363	23.3363	233.363	2333.63	female	73	alive	120	237	0	0	0	2531	0	0	0	0	0	0	0	0	0	0	2101	0	0	0	0	0	204	0	0	0	0	0	0	0	0
LIRI-JP	LICA	DO48689	21	13335	613	3	10	58	393	3129	0.36184	3.6184	36.184	361.84	3618.4	male	63	alive	900	1	0	0	0	9171	0	0	0	0	0	0	0	0	0	0	2321	0	0	0	1573	0	0	0	0	0	0	0	0	0	0
LIRI-JP	LICA	DO48691	19	10735	134	2	8	35	295	3361	0.263548	2.63548	26.3548	263.548	2635.48	male	71	alive	900	45	0	0	2091	5558	0	0	0	0	0	0	0	0	0	0	2745	0	0	0	0	0	0	0	0	0	0	0	0	0	0
LIRI-JP	LICA	DO48692	11	10339	469	0	1	9	93	1286	0.149826	1.49826	14.9826	149.826	1498.26	female	77	alive	900	52	0	0	1828	5789	0	0	0	0	0	0	0	0	0	0	2505	0	0	0	0	0	0	0	0	0	0	0	0	0	0
LIRI-JP	LICA	DO48693	28	5131	92	0	4	23	226	2258	0.185637	1.85637	18.5637	185.637	1856.37	male	71	alive	900	0	0	0	0	3208	0	0	0	0	0	0	0	0	0	0	1247	0	0	0	0	0	0	0	0	0	0	0	0	0	0
LIRI-JP	LICA	DO48694	181	9057	320	10	46	289	2925	24754	2.1182	21.182	211.82	2118.2	21182	male	71	alive	840	41	0	0	0	6517	0	0	0	0	0	0	0	0	0	0	2365	0	0	0	0	0	0	0	0	0	0	0	0	0	0
LIRI-JP	LICA	DO48695	33	12626	740	1	11	60	483	5422	0.538374	5.38374	53.8374	538.374	5383.74	male	77	alive	720	0	0	0	2090	10228	0	0	0	0	0	0	0	0	0	0	0	0	0	0	0	0	0	0	0	0	0	0	0	0	0
LIRI-JP	LICA	DO48697	38	8827	390	16	29	73	462	4074	0.441887	4.41887	44.1887	441.887	4418.87	female	64	deceased	810	179	0	0	0	4839	0	0	0	0	0	0	0	0	0	0	2555	0	0	0	0	0	0	0	0	0	0	0	0	0	0
LIRI-JP	LICA	DO48700	11	5949	241	7	30	119	202	1009	0.0862088	0.862088	8.62088	86.2088	862.088	female	78	alive	810	61	0	0	0	4118	0	0	0	0	0	0	0	0	0	0	1119	0	0	0	0	0	0	0	0	0	0	0	0	0	0
LIRI-JP	LICA	DO48701	103	16701	809	15	48	308	2871	24890	2.22272	22.2272	222.272	2222.72	22227.2	male	78	alive	780	0	0	0	4295	9176	0	0	0	0	0	0	0	0	0	0	2627	0	0	0	0	0	0	0	0	0	0	0	0	0	0
LIRI-JP	LICA	DO48703	94	9730	535	40	103	297	1677	12803	1.1818	11.818	118.18	1181.8	11818	male	64	alive	750	63	0	0	0	6942	0	0	0	0	0	0	0	0	0	0	2659	0	0	0	0	0	0	0	0	0	0	0	0	0	0
LIRI-JP	LICA	DO48704	63	8347	463	7	17	91	785	7577	0.692765	6.92765	69.2765	692.765	6927.65	female	68	alive	750	17	0	0	0	6292	0	0	0	0	0	0	0	0	0	0	1206	0	0	0	0	0	0	0	0	0	0	0	0	0	0
LIRI-JP	LICA	DO48706	47	20954	930	20	48	165	1621	13422	1.27253	12.7253	127.253	1272.53	12725.3	male	72	alive	870	0	0	0	0	14870	0	0	0	0	0	0	0	0	0	0	5763	0	0	0	0	0	0	0	0	0	0	0	0	0	0
LIRI-JP	LICA	DO48709	42	11130	593	12	21	88	679	5804	0.604016	6.04016	60.4016	604.016	6040.16	male	74	alive	900	51	0	0	0	7888	0	0	0	0	0	0	0	0	0	0	1807	0	0	0	0	0	0	0	0	0	0	0	0	0	0
LIRI-JP	LICA	DO48712	33	5909	357	6	37	80	415	2571	0.25196	2.5196	25.196	251.96	2519.6	male	50	alive	810	8	0	0	0	5256	0	0	0	0	0	0	0	0	0	0	0	0	0	0	0	0	0	0	0	0	0	0	0	0	0
LIRI-JP	LICA	DO48715	36	8731	555	8	23	104	561	4824	0.414077	4.14077	41.4077	414.077	4140.77	female	58	deceased	690	121	0	0	0	6178	0	0	0	0	0	0	0	0	0	0	2298	0	0	0	0	0	0	0	0	0	0	0	0	0	0
LIRI-JP	LICA	DO48716	69	19094	780	14	60	215	1617	16589	1.70236	17.0236	170.236	1702.36	17023.6	male	71	alive	720	50	0	0	0	9458	0	0	0	0	0	0	0	0	0	0	5057	0	0	0	1663	0	0	0	0	0	0	0	0	0	0
LIRI-JP	LICA	DO48717	6	3458	47	1	2	8	90	406	0.026809	0.26809	2.6809	26.809	268.09	male	54	deceased	180	0	0	0	0	2444	0	0	0	0	0	0	0	0	0	0	536	0	0	0	0	0	0	0	0	0	0	0	0	0	0
LIRI-JP	LICA	DO48719	24	32597	1736	3	15	113	1252	10881	1.01087	10.1087	101.087	1010.87	10108.7	male	80	alive	690	147	0	0	0	5060	0	0	0	0	0	0	0	0	0	0	9795	0	0	0	2565	0	1012	0	0	0	0	0	0	0	0
LIRI-JP	LICA	DO48720	64	5408	325	0	2	62	601	5390	0.455965	4.55965	45.5965	455.965	4559.65	female	62	alive	570	65	0	0	0	3988	0	0	0	0	0	0	0	0	0	0	700	0	0	0	0	0	0	0	0	0	0	0	0	0	0
LIRI-JP	LICA	DO48721	52	15258	786	4	30	142	1263	10826	1.04524	10.4524	104.524	1045.24	10452.4	female	58	alive	900	256	0	0	0	1455	0	0	0	0	0	0	0	0	0	0	4325	0	0	0	1287	0	0	0	0	0	0	0	0	0	0
LIRI-JP	LICA	DO48723	121	13677	633	102	225	450	2481	24295	2.13836	21.3836	213.836	2138.36	21383.6	male	73	alive	600	266	0	0	0	2594	0	0	0	0	0	0	0	0	0	0	2319	0	0	0	0	0	0	0	0	0	0	0	0	0	0
LIRI-JP	LICA	DO48725	32	4998	261	10	23	54	308	2420	0.206657	2.06657	20.6657	206.657	2066.57	male	66	alive	780	148	0	0	0	4339	0	0	0	0	0	0	0	0	0	0	447	0	0	0	0	0	0	0	0	0	0	0	0	0	0
LIRI-JP	LICA	DO48727	56	9402	659	5	16	102	737	6475	0.693622	6.93622	69.3622	693.622	6936.22	female	81	deceased	390	205	0	0	1651	5919	0	0	0	0	0	0	0	0	0	0	1488	0	0	0	0	0	0	0	0	0	0	0	0	0	0
LIRI-JP	LICA	DO48728	51	7542	205	10	13	61	557	4804	0.506724	5.06724	50.6724	506.724	5067.24	female	74	alive	150	17	0	0	0	5343	0	0	0	0	0	0	0	0	0	0	1279	0	0	0	0	0	0	0	0	0	0	0	0	0	0
LIRI-JP	LICA	DO48730	23	9399	535	2	6	33	263	2450	0.28479	2.8479	28.479	284.79	2847.9	female	73	alive	630	126	0	0	1560	5293	0	0	0	0	0	0	0	0	0	0	2304	0	0	0	0	0	0	0	0	0	0	0	0	0	0
LIRI-JP	LICA	DO48732	79	22967	1224	28	86	362	2486	23502	2.34442	23.4442	234.442	2344.42	23444.2	male	73	alive	630	0	0	0	0	17077	0	0	0	0	0	0	0	0	0	0	2393	0	0	0	0	0	0	0	0	0	0	0	0	0	0
LIRI-JP	LICA	DO48733	65	11955	405	5	31	179	1501	10687	1.00408	10.0408	100.408	1004.08	10040.8	male	72	alive	600	0	0	0	0	8095	0	0	0	0	0	0	0	0	0	0	2124	0	0	0	0	0	0	0	0	0	0	0	0	0	0
LIRI-JP	LICA	DO48736	29	4829	292	2	4	22	190	1702	0.184489	1.84489	18.4489	184.489	1844.89	female	76	alive	600	141	0	0	0	4150	0	0	0	0	0	0	0	0	0	0	0	0	0	0	0	0	0	0	0	0	0	0	0	0	0
LIRI-JP	LICA	DO48737	26	14241	666	5	14	86	569	5132	0.47843	4.7843	47.843	478.43	4784.3	male	52	alive	720	257	0	0	0	1568	0	0	0	0	0	0	0	0	0	0	3421	0	0	0	712	0	0	0	0	0	0	0	0	0	0
LIRI-JP	LICA	DO48738	13	711	15	0	0	2	10	104	0.0119431	0.119431	1.19431	11.9431	119.431	male	83	alive	780	31	0	0	0	431	0	0	0	0	0	0	0	0	0	0	0	0	0	0	0	0	0	0	0	0	0	0	0	0	0
LIRI-JP	LICA	DO48741	122	13967	727	30	93	366	2572	22914	2.20175	22.0175	220.175	2201.75	22017.5	male	64	alive	240	0	0	0	0	10681	0	0	0	0	0	0	0	0	0	0	3082	0	0	0	0	0	0	0	0	0	0	0	0	0	0
LIRI-JP	LICA	DO48742	38	21391	999	3	13	141	1222	12041	1.05031	10.5031	105.031	1050.31	10503.1	male	76	alive	600	137	0	0	0	17923	0	0	0	0	0	0	0	0	0	0	0	0	0	0	3044	0	0	0	0	0	0	0	0	0	0
LIRI-JP	LICA	DO48743	227	11060	606	61	186	711	3679	33175	3.30747	33.0747	330.747	3307.47	33074.7	female	69	alive	570	15	0	0	0	6727	0	0	0	0	0	0	0	0	0	0	2701	0	0	0	0	0	0	0	0	0	0	0	0	0	0
LIRI-JP	LICA	DO48747	7	7816	98	1	2	8	97	959	0.0706947	0.706947	7.06947	70.6947	706.947	male	62	alive	540	0	0	0	0	4154	0	0	0	0	0	0	0	0	0	0	0	0	0	0	0	0	0	0	0	0	0	0	0	0	0
LIRI-JP	LICA	DO48751	43	14091	879	8	41	154	859	7116	0.782915	7.82915	78.2915	782.915	7829.15	male	68	deceased	480	54	0	0	2268	8443	0	0	0	0	0	0	0	0	0	0	1789	0	0	0	1230	0	0	0	0	0	0	0	0	0	0
LIRI-JP	LICA	DO48753	22	4771	255	4	10	34	217	1718	0.135624	1.35624	13.5624	135.624	1356.24	male	55	alive	510	65	0	0	0	3419	0	0	0	0	0	0	0	0	0	0	789	0	0	0	0	0	0	0	0	0	0	0	0	0	0
LIRI-JP	LICA	DO48757	38	12697	599	7	68	90	587	6394	0.635623	6.35623	63.5623	635.623	6356.23	female	68	alive	480	91	0	0	2736	7370	0	0	0	0	0	0	0	0	0	0	2351	0	0	0	0	0	0	0	0	0	0	0	0	0	0
LIRI-JP	LICA	DO48759	44	8913	495	5	12	57	640	5484	0.506735	5.06735	50.6735	506.735	5067.35	male	73	alive	720	52	0	0	1212	5857	0	0	0	0	0	0	0	0	0	0	1714	0	0	0	0	0	0	0	0	0	0	0	0	0	0
LIRI-JP	LICA	DO48760	19	13556	679	5	14	42	290	3373	0.339313	3.39313	33.9313	339.313	3393.13	female	70	alive	690	73	0	0	2372	8003	0	0	0	0	0	0	0	0	0	0	2893	0	0	0	0	0	0	0	0	0	0	0	0	0	0
LIRI-JP	LICA	DO48761	24	9157	436	1	10	40	313	3029	0.283968	2.83968	28.3968	283.968	2839.68	male	55	alive	870	0	0	0	0	5541	0	0	0	0	0	0	0	0	0	0	1461	0	0	0	732	0	0	0	0	0	0	0	0	0	0
LIRI-JP	LICA	DO50772	14	15031	399	0	3	31	304	2536	0.271907	2.71907	27.1907	271.907	2719.07	male	70	alive	660	0	0	0	0	7332	0	0	0	0	0	0	0	0	0	0	5571	0	0	0	0	0	0	0	0	0	0	0	0	0	0
LIRI-JP	LICA	DO50774	20	9262	496	6	9	22	214	2107	0.244034	2.44034	24.4034	244.034	2440.34	female	68	alive	720	152	0	0	1568	4960	0	0	0	0	0	0	0	0	0	0	2450	0	0	0	0	0	0	0	0	0	0	0	0	0	0
LIRI-JP	LICA	DO50776	37	15672	654	11	32	105	854	8289	0.749256	7.49256	74.9256	749.256	7492.56	male	75	alive	690	0	0	0	0	12497	0	0	0	0	0	0	0	0	0	0	0	0	0	0	2685	0	0	0	0	0	0	0	0	0	0
LIRI-JP	LICA	DO50778	138	6559	466	27	64	323	2199	18126	1.16956	11.6956	116.956	1169.56	11695.6	male	60	alive	630	164	0	0	0	5525	0	0	0	0	0	0	0	0	0	0	0	0	0	0	0	0	0	0	0	0	0	0	0	0	0
LIRI-JP	LICA	DO50780	41	21270	849	7	17	148	1245	11273	1.12682	11.2682	112.682	1126.82	11268.2	male	70	deceased	660	0	0	0	0	13138	0	0	0	0	0	0	0	0	0	0	4753	0	0	0	0	0	0	0	3015	0	0	0	0	0	0
LIRI-JP	LICA	DO50783	21	10715	545	3	10	27	258	3003	0.290747	2.90747	29.0747	290.747	2907.47	male	62	alive	480	29	0	0	0	8501	0	0	0	0	0	0	0	0	0	0	1981	0	0	0	0	0	0	0	0	0	0	0	0	0	0
LIRI-JP	LICA	DO50785	69	7745	455	15	41	134	912	7715	0.690518	6.90518	69.0518	690.518	6905.18	male	37	deceased	90	177	0	0	0	6764	0	0	0	0	0	0	0	0	0	0	698	0	0	0	0	0	0	0	0	0	0	0	0	0	0
LIRI-JP	LICA	DO50787	27	9429	344	2	6	34	300	3025	0.328953	3.28953	32.8953	328.953	3289.53	male	63	alive	480	27	0	0	0	7305	0	0	0	0	0	0	0	0	0	0	1964	0	0	0	0	0	0	0	0	0	0	0	0	0	0
LIRI-JP	LICA	DO50789	29	11033	568	2	14	58	512	4644	0.421509	4.21509	42.1509	421.509	4215.09	female	73	alive	570	26	0	0	0	6919	0	0	0	0	0	0	0	0	0	0	2414	0	0	0	0	0	0	0	0	0	0	0	0	0	0
LIRI-JP	LICA	DO50791	56	7978	492	6	30	135	672	5369	0.588568	5.88568	58.8568	588.568	5885.68	female	79	deceased	480	117	0	0	0	5739	0	0	0	0	0	0	0	0	0	0	1088	0	0	0	0	0	0	0	0	0	0	0	0	0	0
LIRI-JP	LICA	DO50793	27	18113	939	3	19	113	631	6148	0.631915	6.31915	63.1915	631.915	6319.15	male	76	alive	540	44	0	0	3307	10204	0	0	0	0	0	0	0	0	0	0	3144	0	0	0	0	0	0	0	1009	0	0	0	0	0	0
LIRI-JP	LICA	DO50796	51	5705	363	3	5	51	462	3950	0.37595	3.7595	37.595	375.95	3759.5	male	69	alive	540	67	0	0	0	4801	0	0	0	0	0	0	0	0	0	0	0	0	0	0	0	0	0	0	0	0	0	0	0	0	0
LIRI-JP	LICA	DO50798	41	17405	1091	4	19	77	914	8948	0.922066	9.22066	92.2066	922.066	9220.66	male	77	deceased	30	0	0	0	3072	12276	0	0	0	0	0	0	0	0	0	0	0	0	0	0	1591	0	0	0	0	0	0	0	0	0	0
LIRI-JP	LICA	DO50799	148	12004	677	12	47	271	2159	20351	2.34047	23.4047	234.047	2340.47	23404.7	female	66	alive	540	0	0	0	0	7704	0	0	0	0	0	0	0	0	0	0	2255	0	0	0	0	0	0	0	0	0	0	0	0	0	0
LIRI-JP	LICA	DO50800	68	10267	461	3	17	81	682	7519	0.902104	9.02104	90.2104	902.104	9021.04	male	74	alive	510	51	0	0	0	6199	0	0	0	0	0	0	0	0	0	0	2536	0	0	0	0	0	0	0	0	0	0	0	0	0	0
LIRI-JP	LICA	DO50802	10	12317	571	1	2	19	167	1554	0.159151	1.59151	15.9151	159.151	1591.51	male	49	alive	930	0	0	0	0	8085	0	0	0	0	0	0	0	0	0	0	0	0	730	0	0	0	0	0	0	0	0	0	0	0	0
LIRI-JP	LICA	DO50803	30	20801	326	1	8	87	950	8536	0.822092	8.22092	82.2092	822.092	8220.92	female	62	alive	540	53	0	0	0	8585	0	0	0	0	0	0	0	0	0	0	0	0	0	0	0	0	0	0	11975	0	0	0	0	0	0
LIRI-JP	LICA	DO50804	24	23139	1084	13	27	96	760	7382	0.717563	7.17563	71.7563	717.563	7175.63	male	81	alive	720	0	0	0	4886	11892	0	0	0	0	0	0	0	0	0	0	3726	0	0	0	1911	0	0	0	0	0	0	0	0	0	0
LIRI-JP	LICA	DO50805	48	17564	683	12	39	120	1182	10906	1.08935	10.8935	108.935	1089.35	10893.5	male	72	alive	690	7	0	0	0	12404	0	0	0	0	0	0	0	0	0	0	4827	0	0	0	0	0	0	0	0	0	0	0	0	0	0
LIRI-JP	LICA	DO50806	168	14930	703	62	202	1063	6125	47499	3.24096	32.4096	324.096	3240.96	32409.6	male	70	alive	540	5	0	0	0	10737	0	0	0	0	0	0	0	0	0	0	3906	0	0	0	0	0	0	0	0	0	0	0	0	0	0
LIRI-JP	LICA	DO50807	91	12575	791	38	105	324	1990	14542	1.47861	14.7861	147.861	1478.61	14786.1	male	67	alive	540	0	0	0	0	12193	0	0	0	0	0	0	0	0	0	0	0	0	0	0	0	0	0	0	0	0	0	0	0	0	0
LIRI-JP	LICA	DO50808	26	10836	458	4	10	68	308	2605	0.364038	3.64038	36.4038	364.038	3640.38	male	68	alive	570	145	0	0	1776	5530	0	0	0	0	0	0	0	0	0	0	2164	0	0	0	960	0	0	0	0	0	0	0	0	0	0
LIRI-JP	LICA	DO50809	61	7062	213	7	27	103	780	6472	0.556624	5.56624	55.6624	556.624	5566.24	male	56	deceased	720	0	0	0	0	5358	0	0	0	0	0	0	0	0	0	0	1554	0	0	0	0	0	0	0	0	0	0	0	0	0	0
LIRI-JP	LICA	DO50811	45	12245	638	9	23	126	849	7672	0.711993	7.11993	71.1993	711.993	7119.93	male	62	alive	450	25	0	0	0	8670	0	0	0	0	0	0	0	0	0	0	2274	0	0	0	0	0	0	0	0	0	0	0	0	0	0
LIRI-JP	LICA	DO50813	39	13402	882	3	24	125	689	6678	0.675365	6.75365	67.5365	675.365	6753.65	male	56	alive	420	0	0	0	0	10178	0	0	0	0	0	0	0	0	0	0	0	0	0	0	1495	0	0	0	0	0	0	0	0	0	0
LIRI-JP	LICA	DO50814	166	16164	875	14	72	481	3894	35302	3.46706	34.6706	346.706	3467.06	34670.6	male	83	alive	420	58	0	0	0	12954	0	0	0	0	0	0	0	0	0	0	2962	0	0	0	0	0	0	0	0	0	0	0	0	0	0
LIRI-JP	LICA	DO50815	76	16564	676	24	76	272	1987	17899	1.62661	16.2661	162.661	1626.61	16266.1	male	62	alive	150	160	0	0	3663	8623	0	0	0	0	0	0	0	0	0	0	3867	0	0	0	0	0	0	0	0	0	0	0	0	0	0
LIRI-JP	LICA	DO50816	28	15198	675	2	16	85	703	6485	0.549856	5.49856	54.9856	549.856	5498.56	male	63	alive	390	0	0	0	0	8789	0	0	0	0	0	0	0	0	0	0	4241	0	0	0	0	0	0	0	0	0	0	0	0	0	0
LIRI-JP	LICA	DO50817	65	18208	922	12	36	287	2105	16245	1.52925	15.2925	152.925	1529.25	15292.5	male	75	alive	390	169	0	0	3736	9830	0	0	0	0	0	0	0	0	0	0	4077	0	0	0	0	0	0	0	0	0	0	0	0	0	0
LIRI-JP	LICA	DO50818	25	18898	1001	4	10	68	625	6018	0.610464	6.10464	61.0464	610.464	6104.64	male	65	alive	510	0	0	0	0	14869	0	0	0	0	0	0	0	0	0	0	3715	0	0	0	0	0	0	0	0	0	0	0	0	0	0
LIRI-JP	LICA	DO50819	89	8523	236	13	29	163	1009	10167	0.999303	9.99303	99.9303	999.303	9993.03	female	72	alive	510	4	0	0	1814	5459	0	0	0	0	0	0	0	0	0	0	1131	0	0	0	0	0	0	0	0	0	0	0	0	0	0
LIRI-JP	LICA	DO50820	8	10956	576	0	0	6	152	1300	0.115467	1.15467	11.5467	115.467	1154.67	female	77	alive	510	80	0	0	1706	6833	0	0	0	0	0	0	0	0	0	0	2145	0	0	0	0	0	0	0	0	0	0	0	0	0	0
LIRI-JP	LICA	DO50822	19	11978	665	2	5	31	315	3057	0.294064	2.94064	29.4064	294.064	2940.64	male	66	alive	510	48	0	0	0	8342	0	0	0	0	0	0	0	0	0	0	2473	0	0	0	880	0	0	0	0	0	0	0	0	0	0
LIRI-JP	LICA	DO50825	25	19603	934	3	14	88	884	6743	0.633238	6.33238	63.3238	633.238	6332.38	male	70	alive	390	38	0	0	3526	10188	0	0	0	0	0	0	0	0	0	0	5520	0	0	0	0	0	0	0	0	0	0	0	0	0	0
LIRI-JP	LICA	DO50827	69	7015	435	24	94	279	959	6817	0.637663	6.37663	63.7663	637.663	6376.63	female	48	alive	480	22	0	0	0	6104	0	0	0	0	0	0	0	0	0	0	0	0	0	0	0	0	0	0	0	0	0	0	0	0	0
LIRI-JP	LICA	DO50829	45	10839	554	0	10	74	910	7214	0.63024	6.3024	63.024	630.24	6302.4	male	78	alive	570	0	0	0	0	7564	0	0	0	0	0	0	0	0	0	0	1500	0	0	0	0	0	0	0	0	0	0	0	0	0	0
LIRI-JP	LICA	DO50831	26	5628	295	3	13	41	244	1881	0.189074	1.89074	18.9074	189.074	1890.74	male	52	alive	510	152	0	0	0	2016	0	0	0	0	0	0	0	0	0	0	1069	0	0	0	0	0	0	0	0	0	0	0	0	0	0
LIRI-JP	LICA	DO50832	111	12302	720	24	70	289	2118	18973	1.76442	17.6442	176.442	1764.42	17644.2	male	73	alive	90	272	0	0	0	2070	0	0	0	0	0	0	0	0	0	0	3327	0	0	0	1584	0	0	0	0	0	0	0	0	0	0
LIRI-JP	LICA	DO50834	40	16138	927	19	47	112	847	7944	0.834092	8.34092	83.4092	834.092	8340.92	male	72	alive	540	0	0	0	0	12188	0	0	0	0	0	0	0	0	0	0	1894	0	0	0	0	0	0	0	0	0	0	0	0	0	0
LIRI-JP	LICA	DO50837	11	2387	47	0	0	2	23	342	0.0345907	0.345907	3.45907	34.5907	345.907	female	53	alive	480	29	0	0	0	2124	0	0	0	0	0	0	0	0	0	0	0	0	0	0	0	0	0	0	0	0	0	0	0	0	0
LIRI-JP	LICA	DO50839	26	6641	310	0	6	29	253	2402	0.227469	2.27469	22.7469	227.469	2274.69	female	47	alive	330	0	0	0	0	5965	0	0	0	0	0	0	0	0	0	0	0	0	0	0	0	0	0	0	0	0	0	0	0	0	0
LIRI-JP	LICA	DO50840	352	7303	555	30	125	530	3363	33906	3.32161	33.2161	332.161	3321.61	33216.1	male	49	alive	330	186	0	0	0	2621	0	0	0	0	0	0	0	0	0	0	0	0	0	0	859	0	0	0	0	0	0	0	0	0	0
LIRI-JP	LICA	DO50842	75	17232	687	13	77	308	1846	16346	1.7026	17.026	170.26	1702.6	17026	female	75	alive	300	37	0	0	3750	11087	0	0	0	0	0	0	0	0	0	0	1926	0	0	0	0	0	0	0	0	0	0	0	0	0	0
LIRI-JP	LICA	DO50844	94	21820	1313	11	71	412	2992	26025	2.65025	26.5025	265.025	2650.25	26502.5	male	75	alive	300	0	0	0	0	15428	0	0	0	0	0	0	0	0	0	0	3867	0	0	0	0	0	0	0	0	0	0	0	0	0	0
LIRI-JP	LICA	DO50845	34	7042	205	2	5	63	480	3413	0.309371	3.09371	30.9371	309.371	3093.71	male	72	alive	210	27	0	0	0	5171	0	0	0	0	0	0	0	0	0	0	1105	0	0	0	0	0	0	0	0	0	0	0	0	0	0
LIRI-JP	LICA	DO50848	37	9282	209	4	11	53	484	4884	0.443759	4.43759	44.3759	443.759	4437.59	male	74	alive	480	2	0	0	0	6457	0	0	0	0	0	0	0	0	0	0	1158	0	0	0	1476	0	0	0	0	0	0	0	0	0	0
LIRI-JP	LICA	DO50850	28	9498	606	8	16	49	400	3276	0.343633	3.43633	34.3633	343.633	3436.33	male	74	alive	720	89	0	0	0	7373	0	0	0	0	0	0	0	0	0	0	1894	0	0	0	0	0	0	0	0	0	0	0	0	0	0
LIRI-JP	LICA	DO50851	42	16787	1041	12	35	107	1023	9787	0.911017	9.11017	91.1017	911.017	9110.17	male	80	alive	540	0	0	0	0	9761	0	0	0	0	0	0	0	0	0	0	3765	0	0	0	0	0	0	0	0	0	0	1071	0	0	0
LIRI-JP	LICA	DO50855	49	6346	381	7	35	83	498	4441	0.401791	4.01791	40.1791	401.791	4017.91	male	47	alive	570	239	0	0	0	4543	0	0	0	0	0	0	0	0	0	0	0	0	0	0	0	0	0	0	0	0	0	0	0	0	0
LIRI-JP	LICA	DO50857	37	11719	598	1	10	76	736	6315	0.560269	5.60269	56.0269	560.269	5602.69	male	72	alive	210	0	0	0	0	8072	0	0	0	0	0	0	0	0	0	0	2124	0	0	0	0	0	0	0	0	0	0	0	0	0	0
LIRI-JP	LICA	DO50859	17	18246	735	2	12	66	633	4416	0.400794	4.00794	40.0794	400.794	4007.94	male	77	alive	180	152	0	0	0	12009	0	0	0	0	0	0	0	0	0	0	5781	0	0	0	0	0	0	0	0	0	0	0	0	0	0
OV-AU	OVCA	DO46325	223	6575	415	21	71	309	2313	21209	1.93159	19.3159	193.159	1931.59	19315.9	female	54	deceased	477	328	164	2932	0	939	0	0	0	0	0	0	0	0	0	0	0	339	0	0	0	0	0	0	0	0	0	0	0	0	0
OV-AU	OVCA	DO46327	121	7280	409	68	234	376	1958	14037	1.16046	11.6046	116.046	1160.46	11604.6	female	54	deceased	184	307	0	3921	0	2928	0	0	0	0	0	0	0	0	0	0	0	0	0	0	0	0	0	0	0	0	0	0	0	0	0
OV-AU	OVCA	DO46328	399	6002	349	96	245	871	5038	37206	3.15489	31.5489	315.489	3154.89	31548.9	female	52	deceased	972	450	318	2172	0	2566	0	0	0	0	0	0	0	0	0	0	0	439	0	0	0	0	0	0	0	0	0	0	0	0	0
OV-AU	OVCA	DO46329	308	6505	688	24	122	446	3430	31373	2.63945	26.3945	263.945	2639.45	26394.5	female	52	deceased	1699	320	225	4390	0	1133	0	0	0	0	0	0	0	0	0	0	0	335	0	0	0	0	0	0	0	0	0	0	0	0	0
OV-AU	OVCA	DO46330	362	18394	543	97	320	1487	12273	104105	8.77202	87.7202	877.202	8772.02	87720.2	female	60	deceased	684	823	2107	5763	0	4177	0	0	0	0	0	0	0	0	0	0	0	5390	0	0	0	0	0	0	0	0	0	0	0	0	0
OV-AU	OVCA	DO46331	110	7545	290	15	49	236	1923	13216	1.09337	10.9337	109.337	1093.37	10933.7	female	72	deceased	612	464	0	5601	0	1376	0	0	0	0	0	0	0	0	0	0	0	0	0	0	0	0	0	0	0	0	0	0	0	0	0
OV-AU	OVCA	DO46333	243	9246	646	24	89	447	3479	32048	2.95989	29.5989	295.989	2959.89	29598.9	female	58	deceased	359	584	0	4581	0	0	0	0	0	0	0	0	0	0	0	0	0	0	0	0	0	0	0	0	0	0	0	0	0	0	0
OV-AU	OVCA	DO46334	43	4135	249	14	67	128	601	3974	0.234239	2.34239	23.4239	234.239	2342.39	female	77	deceased	496	563	181	1294	0	1962	0	0	0	0	0	0	0	0	0	0	0	98	0	0	0	0	0	0	0	0	0	0	0	0	0
OV-AU	OVCA	DO46336	197	4916	409	79	248	605	2456	16422	1.27583	12.7583	127.583	1275.83	12758.3	female	70	deceased	664	853	162	0	0	2829	0	0	0	0	0	0	0	0	0	0	0	263	0	0	0	0	0	779	0	0	0	0	0	0	0
OV-AU	OVCA	DO46338	176	6466	416	30	95	494	2607	17812	1.49921	14.9921	149.921	1499.21	14992.1	female	59	deceased	596	631	0	2686	0	2465	0	0	0	0	0	0	0	0	0	0	0	0	0	0	0	0	0	629	0	0	0	0	0	0	0
OV-AU	OVCA	DO46340	146	6805	620	21	57	213	1501	13765	1.30887	13.0887	130.887	1308.87	13088.7	female	62	deceased	616	444	0	2680	0	675	0	0	0	0	0	0	0	0	0	0	0	0	0	0	0	0	0	0	0	0	0	0	0	0	0
OV-AU	OVCA	DO46342	401	17299	1441	44	151	1045	10317	100682	9.13861	91.3861	913.861	9138.61	91386.1	female	67	deceased	1398	445	292	14502	0	1521	0	0	0	0	0	0	0	0	0	0	0	246	0	0	0	0	0	0	0	0	0	0	0	0	0
OV-AU	OVCA	DO46344	255	6000	534	13	54	298	2460	22595	2.01561	20.1561	201.561	2015.61	20156.1	female	46	deceased	642	350	0	3227	0	86	0	0	0	0	0	0	0	0	0	0	0	0	0	0	0	0	0	0	0	0	0	0	0	0	0
OV-AU	OVCA	DO46346	166	5584	265	10	49	267	1799	14204	1.22115	12.2115	122.115	1221.15	12211.5	female	54	deceased	1187	409	469	2296	0	1260	0	0	0	0	0	0	0	0	0	0	0	1112	0	0	0	0	0	0	0	0	0	0	0	0	0
OV-AU	OVCA	DO46350	125	3771	166	110	298	854	2101	11404	0.620985	6.20985	62.0985	620.985	6209.85	female	66	deceased	886	659	163	1290	0	1528	0	0	0	0	0	0	0	0	0	0	0	91	0	0	0	0	0	0	0	0	0	0	0	0	0
OV-AU	OVCA	DO46352	456	10119	504	108	409	1321	7380	63315	6.07879	60.7879	607.879	6078.79	60787.9	female	60	deceased	677	704	239	5062	0	3262	0	0	0	0	0	0	0	0	0	0	0	742	0	0	0	0	0	0	0	0	0	0	0	0	0
OV-AU	OVCA	DO46354	310	7212	481	26	70	504	3574	34510	2.94532	29.4532	294.532	2945.32	29453.2	female	73	deceased	843	495	0	2228	0	538	0	0	0	0	0	0	0	0	0	0	0	0	0	0	0	0	0	0	0	0	0	0	0	0	0
OV-AU	OVCA	DO46356	207	7241	423	69	379	1138	4383	26413	1.97462	19.7462	197.462	1974.62	19746.2	female	68	deceased	911	717	0	3745	0	2746	0	0	0	0	0	0	0	0	0	0	0	0	0	0	0	0	0	0	0	0	0	0	0	0	0
OV-AU	OVCA	DO46358	149	6751	407	34	78	209	1616	13039	1.32516	13.2516	132.516	1325.16	13251.6	female	60	deceased	423	748	0	3602	0	2338	0	0	0	0	0	0	0	0	0	0	0	0	0	0	0	0	0	0	0	0	0	0	0	0	0
OV-AU	OVCA	DO46360	241	7164	331	77	131	487	2974	26939	2.27451	22.7451	227.451	2274.51	22745.1	female	58	deceased	1759	568	0	3888	0	2614	0	0	0	0	0	0	0	0	0	0	0	0	0	0	0	0	0	0	0	0	0	0	0	0	0
OV-AU	OVCA	DO46362	146	5312	397	38	107	311	1762	14771	1.02171	10.2171	102.171	1021.71	10217.1	female	61	deceased	1639	457	0	2102	0	2401	0	0	0	0	0	0	0	0	0	0	0	0	0	0	0	0	0	301	0	0	0	0	0	0	0
OV-AU	OVCA	DO46364	95	2170	210	3	14	80	286	2517	0.27158	2.7158	27.158	271.58	2715.8	female	45	deceased	806	184	75	770	0	793	0	0	0	0	0	0	0	0	0	0	0	58	0	0	0	0	0	270	0	0	0	0	0	0	0
OV-AU	OVCA	DO46366	162	6750	445	11	42	216	1780	15582	1.44057	14.4057	144.057	1440.57	14405.7	female	65	deceased	2054	423	181	4333	0	1444	0	0	0	0	0	0	0	0	0	0	0	245	0	0	0	0	0	0	0	0	0	0	0	0	0
OV-AU	OVCA	DO46368	220	6934	575	10	35	235	2202	21119	2.00965	20.0965	200.965	2009.65	20096.5	female	57	deceased	2879	332	0	2906	0	0	0	0	0	0	0	0	0	0	0	0	0	0	0	0	0	0	0	0	0	0	0	0	0	0	0
OV-AU	OVCA	DO46370	334	12331	607	50	230	852	6176	58060	5.42575	54.2575	542.575	5425.75	54257.5	female	54	deceased	1727	661	0	8453	0	3092	0	0	0	0	0	0	0	0	0	0	0	0	0	0	0	0	0	0	0	0	0	0	0	0	0
OV-AU	OVCA	DO46372	345	11089	946	24	92	710	6216	58685	5.03995	50.3995	503.995	5039.95	50399.5	female	39	deceased	1326	422	0	6829	0	247	0	0	0	0	0	0	0	0	0	0	0	0	0	0	0	0	0	0	0	0	0	0	0	0	0
OV-AU	OVCA	DO46374	209	8189	306	18	82	304	2593	23966	2.25472	22.5472	225.472	2254.72	22547.2	female	69	deceased	1409	661	201	4355	0	2717	0	0	0	0	0	0	0	0	0	0	0	148	0	0	0	0	0	0	0	0	0	0	0	0	0
OV-AU	OVCA	DO46376	297	9161	586	47	139	610	4462	37851	3.58438	35.8438	358.438	3584.38	35843.8	female	58	deceased	1430	388	308	6591	0	1260	0	0	0	0	0	0	0	0	0	0	0	416	0	0	0	0	0	0	0	0	0	0	0	0	0
OV-AU	OVCA	DO46378	604	17346	1496	48	243	1736	16395	152857	13.8023	138.023	1380.23	13802.3	138023	female	59	alive	843	552	0	9811	0	844	0	0	0	0	0	0	0	0	0	0	0	0	0	0	0	0	0	0	0	0	0	0	0	0	0
OV-AU	OVCA	DO46380	209	7825	518	28	68	350	2819	23961	2.15449	21.5449	215.449	2154.49	21544.9	female	51	deceased	1423	402	192	5999	0	888	0	0	0	0	0	0	0	0	0	0	0	169	0	0	0	0	0	0	0	0	0	0	0	0	0
OV-AU	OVCA	DO46382	197	8643	618	14	80	359	2455	23840	2.24308	22.4308	224.308	2243.08	22430.8	female	62	deceased	311	604	0	0	0	2315	0	0	0	0	0	0	0	0	0	0	0	0	0	0	0	0	0	0	0	0	0	0	0	0	0
OV-AU	OVCA	DO46384	51	1965	110	14	49	84	222	1726	0.132022	1.32022	13.2022	132.022	1320.22	female	55	deceased	614	259	0	645	0	1042	0	0	0	0	0	0	0	0	0	0	0	0	0	0	0	0	0	0	0	0	0	0	0	0	0
OV-AU	OVCA	DO46386	115	6494	588	15	47	143	1069	10114	0.983841	9.83841	98.3841	983.841	9838.41	female	49	deceased	1162	287	157	4242	0	1484	0	0	0	0	0	0	0	0	0	0	0	182	0	0	0	0	0	0	0	0	0	0	0	0	0
OV-AU	OVCA	DO46388	197	7551	517	1	29	239	2316	20577	1.95968	19.5968	195.968	1959.68	19596.8	female	74	deceased	413	426	0	3515	0	605	0	0	0	0	0	0	0	0	0	0	0	0	0	0	0	0	0	0	0	0	0	0	0	0	0
OV-AU	OVCA	DO46390	268	13552	1217	33	119	670	5815	51319	4.78468	47.8468	478.468	4784.68	47846.8	female	65	deceased	374	765	0	7221	0	922	0	0	0	0	0	0	0	0	0	0	0	0	0	0	0	0	0	0	0	0	0	0	0	0	0
OV-AU	OVCA	DO46392	249	6585	443	27	89	367	2778	24120	2.16008	21.6008	216.008	2160.08	21600.8	female	48	deceased	628	201	0	3797	0	1551	0	0	0	0	0	901	0	0	0	0	0	0	0	0	0	0	0	0	0	0	0	0	0	0	0
OV-AU	OVCA	DO46394	415	15254	907	34	194	1102	10208	94959	8.33963	83.3963	833.963	8339.63	83396.3	female	61	deceased	1039	640	290	7618	0	3987	0	0	0	0	0	1774	0	0	0	0	0	659	0	0	0	0	0	0	0	0	0	0	0	0	0
OV-AU	OVCA	DO46398	106	5495	250	16	65	313	1681	11532	0.767341	7.67341	76.7341	767.341	7673.41	female	66	alive	437	797	0	2422	0	2234	0	0	0	0	0	0	0	0	0	0	0	0	0	0	0	0	0	0	0	0	0	0	0	0	0
OV-AU	OVCA	DO46400	297	13975	563	15	92	697	5851	56088	5.46793	54.6793	546.793	5467.93	54679.3	female	70	deceased	719	980	304	9524	0	2661	0	0	0	0	0	0	0	0	0	0	0	310	0	0	0	0	0	0	0	0	0	0	0	0	0
OV-AU	OVCA	DO46402	163	12300	495	40	137	523	3635	28113	2.64124	26.4124	264.124	2641.24	26412.4	female	77	deceased	511	1189	0	7089	0	3878	0	0	0	0	0	0	0	0	0	0	0	0	0	0	0	0	0	0	0	0	0	0	0	0	0
OV-AU	OVCA	DO46408	104	5096	334	27	57	252	1504	9510	0.698196	6.98196	69.8196	698.196	6981.96	female	56	deceased	489	436	0	2514	0	1621	0	0	0	0	0	0	0	0	0	0	0	0	0	0	0	0	0	469	0	0	0	0	0	0	0
OV-AU	OVCA	DO46412	481	14054	755	63	224	1190	9717	93603	8.90553	89.0553	890.553	8905.53	89055.3	female	64	deceased	597	980	0	7474	0	4280	0	0	0	0	0	0	0	0	0	0	0	0	0	0	0	0	0	1126	0	0	0	0	0	0	0
OV-AU	OVCA	DO46416	333	15727	670	118	407	1536	10362	83307	6.8993	68.993	689.93	6899.3	68993	female	54	deceased	1972	792	668	6361	0	0	0	0	0	0	0	0	0	0	0	0	0	543	0	0	0	0	0	0	0	0	0	0	0	0	0
OV-AU	OVCA	DO46420	375	16352	895	18	100	1033	9226	89789	8.07824	80.7824	807.824	8078.24	80782.4	female	65	deceased	1380	643	0	6977	0	0	0	0	0	0	0	0	0	0	0	0	0	0	0	0	0	0	0	0	0	0	0	0	0	0	0
OV-AU	OVCA	DO46424	790	19705	2127	61	322	2393	24109	222687	20.5078	205.078	2050.78	20507.8	205078	female	47	deceased	2341	663	0	11796	0	1580	0	0	0	0	0	0	0	0	0	0	0	0	0	0	0	0	0	0	0	0	0	0	0	0	0
OV-AU	OVCA	DO46448	496	10411	731	107	240	1086	8663	75161	6.80282	68.0282	680.282	6802.82	68028.2	female	45	deceased	654	447	371	4790	0	45	0	0	0	0	0	0	0	0	0	0	0	600	0	0	0	0	0	0	0	0	0	0	0	0	0
OV-AU	OVCA	DO46488	323	10569	758	18	77	502	5170	48620	4.49729	44.9729	449.729	4497.29	44972.9	female	57	deceased	1421	453	0	6314	0	47	0	0	0	0	0	0	0	0	0	0	0	0	0	0	0	0	0	0	0	0	0	0	0	0	0
OV-AU	OVCA	DO46493	542	13505	1127	26	148	1231	11378	108120	9.64292	96.4292	964.292	9642.92	96429.2	female	62	alive	839	790	0	6407	0	357	0	0	0	0	0	0	0	0	0	0	0	0	0	0	0	0	0	0	0	0	0	0	0	0	0
OV-AU	OVCA	DO46498	78	10789	359	17	43	222	1682	13120	1.10864	11.0864	110.864	1108.64	11086.4	female	62	alive	1618	854	1128	0	0	1206	0	0	0	0	0	0	0	0	0	0	0	1574	0	0	0	0	0	0	0	0	0	0	0	0	0
OV-AU	OVCA	DO46503	587	14168	896	277	685	3016	20942	166156	10.9562	109.562	1095.62	10956.2	109562	female	71	alive	950	811	476	8121	0	3210	0	0	0	0	0	0	0	0	0	0	0	1347	0	0	0	0	0	0	0	0	0	0	0	0	0
OV-AU	OVCA	DO46542	428	14959	957	52	197	1173	9974	94127	8.43453	84.3453	843.453	8434.53	84345.3	female	55	deceased	1147	478	0	8549	0	295	0	0	0	0	0	0	0	0	0	0	0	0	0	0	0	0	0	0	0	0	0	0	0	0	0
OV-AU	OVCA	DO46551	194	7430	1001	30	86	343	2253	21311	1.89891	18.9891	189.891	1898.91	18989.1	female	58	deceased	1055	409	0	3232	0	466	0	0	0	0	0	0	0	0	0	0	0	0	0	0	0	0	0	0	0	0	0	0	0	0	0
OV-AU	OVCA	DO46556	268	19941	2013	26	148	899	7984	74418	7.04039	70.4039	704.039	7040.39	70403.9	female	69	alive	2826	754	0	11642	0	366	0	0	0	0	0	0	0	0	0	0	0	0	0	0	0	0	0	0	0	0	0	0	0	0	0
OV-AU	OVCA	DO46560	77	2914	208	9	17	49	384	2753	0.295594	2.95594	29.5594	295.594	2955.94	female	45	deceased	286	389	0	1484	0	1013	0	0	0	0	0	0	0	0	0	0	0	0	0	0	0	0	0	0	0	0	0	0	0	0	0
OV-AU	OVCA	DO46561	236	6923	712	21	78	312	2439	23501	2.15239	21.5239	215.239	2152.39	21523.9	female	52	deceased	195	307	0	3286	0	0	0	0	0	0	0	0	0	0	0	0	0	0	0	0	0	0	0	0	0	0	0	0	0	0	0
OV-AU	OVCA	DO46566	259	5088	234	60	239	651	2620	19884	1.73605	17.3605	173.605	1736.05	17360.5	female	78	deceased	673	552	108	1847	0	1958	0	0	0	0	0	0	0	0	0	0	0	200	0	0	0	0	0	359	0	0	0	0	0	0	0
OV-AU	OVCA	DO46568	169	6688	537	92	276	567	2663	20458	1.48901	14.8901	148.901	1489.01	14890.1	female	66	deceased	320	661	0	3513	0	1765	0	0	0	0	0	0	0	0	0	0	0	0	0	0	0	0	0	694	0	0	0	0	0	0	0
OV-AU	OVCA	DO46571	255	8478	377	22	122	497	3313	29896	2.84805	28.4805	284.805	2848.05	28480.5	female	61	deceased	243	695	524	4250	0	2222	0	0	0	0	0	0	0	0	0	0	0	665	0	0	0	0	0	0	0	0	0	0	0	0	0
OV-AU	OVCA	DO46576	172	5203	387	62	183	406	2104	16242	1.17895	11.7895	117.895	1178.95	11789.5	female	75	alive	133	631	0	2158	0	2370	0	0	0	0	0	0	0	0	0	0	0	0	0	0	0	0	0	0	0	0	0	0	0	0	0
OV-AU	OVCA	DO46581	398	5694	296	5	32	277	2975	29494	2.98549	29.8549	298.549	2985.49	29854.9	female	66	deceased	408	493	242	3035	0	1786	0	0	0	0	0	0	0	0	0	0	0	96	0	0	0	0	0	0	0	0	0	0	0	0	0
OV-AU	OVCA	DO46586	253	6398	537	14	79	302	2492	22446	2.13245	21.3245	213.245	2132.45	21324.5	female	55	deceased	1019	293	154	4279	0	1215	0	0	0	0	0	0	0	0	0	0	0	342	0	0	0	0	0	0	0	0	0	0	0	0	0
OV-AU	OVCA	DO46588	137	7013	338	51	118	388	1807	14511	1.26572	12.6572	126.572	1265.72	12657.2	female	74	deceased	438	360	0	0	0	2491	0	0	0	0	0	0	0	0	0	0	0	0	0	0	0	0	0	2921	0	0	0	0	0	0	0
OV-AU	OVCA	DO46591	170	40764	20910	38	211	1437	11609	97918	9.12936	91.2936	912.936	9129.36	91293.6	female	58	deceased	195	1579	0	0	0	13545	0	0	0	0	0	0	0	0	0	0	0	0	0	0	0	0	0	0	0	0	0	0	0	0	0
OV-AU	OVCA	DO46593	181	8847	910	24	66	306	2253	22040	2.10955	21.0955	210.955	2109.55	21095.5	female	49	deceased	937	433	137	3078	0	1084	0	0	0	0	0	0	0	0	0	0	0	324	0	0	0	0	0	0	0	0	0	0	0	0	0
OV-AU	OVCA	DO46597	91	7345	397	9	35	150	1089	9307	0.880538	8.80538	88.0538	880.538	8805.38	female	60	deceased	393	575	372	4157	0	1668	0	0	0	0	0	0	0	0	0	0	0	491	0	0	0	0	0	0	0	0	0	0	0	0	0
OV-AU	OVCA	DO46602	413	4435	264	40	105	496	3515	29053	2.41301	24.1301	241.301	2413.01	24130.1	female	74	deceased	205	478	149	2225	0	1512	0	0	0	0	0	0	0	0	0	0	0	37	0	0	0	0	0	0	0	0	0	0	0	0	0
OV-AU	OVCA	DO46606	773	10148	447	89	285	1620	13298	111368	10.3341	103.341	1033.41	10334.1	103341	female	73	alive	804	560	150	5494	0	3341	0	0	0	0	0	0	0	0	0	0	0	441	0	0	0	0	0	0	0	0	0	0	0	0	0
OV-AU	OVCA	DO46611	258	10319	587	26	104	461	3802	38605	3.50729	35.0729	350.729	3507.29	35072.9	female	52	deceased	734	347	132	7777	0	1542	0	0	0	0	0	0	0	0	0	0	0	377	0	0	0	0	0	0	0	0	0	0	0	0	0
PACA-CA	PACA	DO221539	76	4618	502	83	215	999	1577	6427	0.453494	4.53494	45.3494	453.494	4534.94	male	49	alive	1733	1261	203	0	0	2967	0	0	0	0	0	0	0	0	0	0	0	156	0	0	0	0	0	0	0	0	0	0	0	0	0
PACA-CA	PACA	DO221540	55	8141	883	6	20	110	792	5567	0.578555	5.78555	57.8555	578.555	5785.55	male	56	deceased	290	1520	664	0	0	2159	0	0	0	0	0	0	0	0	0	0	0	277	0	0	0	0	0	795	0	0	0	0	0	0	0
PACA-CA	PACA	DO221541	238	12070	1921	66	190	633	4745	41449	3.71183	37.1183	371.183	3711.83	37118.3	male	75	deceased	195	768	1129	5280	0	2575	0	0	0	0	0	0	0	0	0	0	0	2123	0	0	0	0	0	0	0	0	0	0	0	0	0
PACA-CA	PACA	DO221542	53	2701	280	24	43	78	359	1991	0.184971	1.84971	18.4971	184.971	1849.71	male	60	alive	375	629	0	953	0	1105	0	0	0	0	0	0	0	0	0	0	0	0	0	0	0	0	0	0	0	0	0	0	0	0	0
PACA-CA	PACA	DO221543	96	2761	267	31	63	101	450	3758	0.342485	3.42485	34.2485	342.485	3424.85	male	54	alive	2045	791	0	0	0	642	0	0	0	0	0	0	0	0	0	0	0	0	0	0	0	0	0	0	0	0	0	0	0	0	0
PACA-CA	PACA	DO221544	360	12050	1535	22	97	655	6052	58597	5.60524	56.0524	560.524	5605.24	56052.4	male	42	alive	755	669	0	3796	0	753	0	0	0	0	0	0	0	0	0	0	0	0	0	0	0	0	0	894	0	0	0	0	0	0	0
PACA-CA	PACA	DO221545	323	18171	2247	31	159	937	8977	81598	7.58378	75.8378	758.378	7583.78	75837.8	male	63	alive	706	719	956	10568	0	2887	0	0	0	0	0	0	0	0	0	0	0	2585	0	0	0	0	0	0	0	0	0	0	0	0	0
PACA-CA	PACA	DO221546	237	4098	397	128	295	867	6649	28236	1.25494	12.5494	125.494	1254.94	12549.4	male	61	deceased	480	1020	194	0	0	667	0	0	0	0	0	0	0	0	0	0	0	127	0	0	0	0	0	0	0	0	0	0	0	0	0
PACA-CA	PACA	DO221547	138	8990	1437	27	68	247	1745	16855	1.60304	16.0304	160.304	1603.04	16030.4	male	47	alive	1338	528	0	4863	0	2218	0	0	0	0	0	0	0	0	0	0	0	0	0	0	0	0	0	1187	0	0	0	0	0	0	0
PACA-AU	PACA	DO32831	258	17709	1507	104	401	1569	8983	67906	6.01906	60.1906	601.906	6019.06	60190.6	female	49	alive	1715	1650	1025	0	0	2733	0	0	0	0	0	0	0	0	0	0	0	303	0	0	0	400	1274	0	0	0	0	0	0	0	0
PACA-AU	PACA	DO32833	82	3917	308	36	79	261	746	5474	0.423138	4.23138	42.3138	423.138	4231.38	female	74	deceased	56	1155	158	0	0	880	0	0	0	0	0	0	0	0	0	0	0	27	0	0	0	0	0	0	0	0	0	0	0	0	0
PACA-AU	PACA	DO32837	40	2156	216	43	86	175	513	2838	0.111433	1.11433	11.1433	111.433	1114.33	male	34	deceased	399	698	0	0	0	522	0	0	0	0	0	0	0	0	0	0	0	0	0	0	0	0	0	0	0	0	0	0	0	0	0
PACA-AU	PACA	DO32860	57	4486	540	51	79	156	511	3221	0.330399	3.30399	33.0399	330.399	3303.99	male	57	deceased	1259	1673	0	0	0	596	0	0	0	0	0	0	0	0	0	0	0	0	0	0	0	0	0	0	0	0	0	0	0	0	0
PACA-AU	PACA	DO32863	162	7553	502	67	207	696	3178	16763	1.58103	15.8103	158.103	1581.03	15810.3	male	60	deceased	715	1897	248	0	0	649	0	0	0	0	0	0	0	0	0	0	0	89	0	0	0	128	369	0	0	0	0	0	0	0	0
PACA-AU	PACA	DO32875	118	4010	375	32	61	171	889	6973	0.611407	6.11407	61.1407	611.407	6114.07	male	69	deceased	348	739	152	0	0	862	0	0	0	0	0	0	0	0	0	0	0	63	0	0	0	0	0	0	0	0	0	0	0	0	0
PACA-AU	PACA	DO32878	66	4740	471	15	48	232	863	4290	0.412133	4.12133	41.2133	412.133	4121.33	female	69	deceased	260	847	92	0	0	2586	0	0	0	0	0	0	0	0	0	0	0	195	0	0	0	0	0	971	0	0	0	0	0	0	0
PACA-AU	PACA	DO32893	27	4086	266	3	10	27	181	1273	0.145337	1.45337	14.5337	145.337	1453.37	female	61	deceased	1077	1002	212	0	0	151	0	0	0	0	0	0	0	0	0	0	0	42	0	0	0	0	0	0	0	0	0	0	0	0	0
PACA-AU	PACA	DO32900	192	8553	1094	26	127	451	2875	23396	2.1219	21.219	212.19	2121.9	21219	male	51	deceased	768	771	215	2704	0	1425	0	0	0	0	0	0	0	0	0	0	0	215	0	0	0	795	1047	1125	0	0	0	0	0	0	0
PACA-AU	PACA	DO32916	165	9087	1320	173	494	1041	4407	23798	1.93735	19.3735	193.735	1937.35	19373.5	male	78	deceased	154	2265	406	0	0	848	0	0	0	0	0	0	0	0	0	0	0	0	0	0	0	0	0	0	0	0	0	0	0	0	0
PACA-AU	PACA	DO32960	26	3081	308	1	5	34	215	1118	0.105531	1.05531	10.5531	105.531	1055.31	female	65	alive	1258	493	179	0	0	1291	0	0	0	0	0	0	0	0	0	0	0	20	0	0	0	0	0	0	0	0	0	0	0	0	0
PACA-AU	PACA	DO32972	20	2299	217	22	83	186	415	913	0.0594119	0.594119	5.94119	59.4119	594.119	male	66	deceased	605	336	123	0	0	1221	0	0	0	0	0	0	0	0	0	0	0	99	0	0	0	0	0	506	0	0	0	0	0	0	0
PACA-AU	PACA	DO32976	37	4652	486	21	51	93	376	2188	0.226755	2.26755	22.6755	226.755	2267.55	female	73	deceased	610	1214	193	0	0	2377	0	0	0	0	0	0	0	0	0	0	0	144	0	0	0	0	0	694	0	0	0	0	0	0	0
PACA-AU	PACA	DO32980	156	9852	665	7	41	263	2122	19508	2.02471	20.2471	202.471	2024.71	20247.1	female	72	deceased	78	861	0	2675	0	522	0	0	0	0	0	0	0	0	0	0	0	0	0	0	0	0	0	0	0	0	0	0	0	0	0
PACA-AU	PACA	DO32984	23	3846	630	12	30	53	176	1494	0.114299	1.14299	11.4299	114.299	1142.99	male	61	deceased	415	748	0	0	0	2251	0	0	0	0	0	0	0	0	0	0	0	0	0	0	0	0	0	825	0	0	0	0	0	0	0
PACA-AU	PACA	DO33000	68	6841	840	47	89	223	948	7298	0.601081	6.01081	60.1081	601.081	6010.81	male	68	alive	1258	2617	0	0	0	640	0	0	0	0	0	0	0	0	0	0	0	0	0	0	0	0	0	0	0	0	0	0	0	0	0
PACA-AU	PACA	DO33008	117	6624	867	29	70	204	1157	10060	1.02099	10.2099	102.099	1020.99	10209.9	female	56	deceased	970	423	300	3455	0	1825	0	0	0	0	0	0	0	0	0	0	0	512	0	0	0	0	0	0	0	0	0	0	0	0	0
PACA-AU	PACA	DO33016	70	5369	406	13	43	114	670	5685	0.485619	4.85619	48.5619	485.619	4856.19	male	54	alive	1275	757	124	1602	0	2048	0	0	0	0	0	0	0	0	0	0	0	154	0	0	0	0	0	646	0	0	0	0	0	0	0
PACA-AU	PACA	DO33028	66	3742	403	43	126	320	751	4126	0.319119	3.19119	31.9119	319.119	3191.19	male	58	deceased	311	243	0	0	0	2161	0	0	0	0	0	0	0	0	0	0	0	0	0	0	0	0	0	1057	0	0	0	0	0	0	0
PACA-AU	PACA	DO33032	73	6441	844	41	64	169	950	6680	0.607548	6.07548	60.7548	607.548	6075.48	male	64	deceased	495	1253	0	0	0	3871	0	0	0	0	0	0	0	0	0	0	0	0	0	0	0	110	213	944	0	0	0	0	0	0	0
PACA-AU	PACA	DO33042	83	10153	392	79	154	543	3005	16738	1.08887	10.8887	108.887	1088.87	10888.7	male	76	alive	1424	1578	2940	0	0	3212	0	0	0	0	0	0	0	0	0	0	0	2375	0	0	0	0	0	0	0	0	0	0	0	0	0
PACA-AU	PACA	DO33077	52	5979	420	41	83	175	711	4922	0.409587	4.09587	40.9587	409.587	4095.87	female	76	deceased	476	656	391	0	0	756	0	0	0	0	0	0	0	0	0	0	0	298	0	0	0	0	0	0	0	0	0	0	0	0	0
PACA-AU	PACA	DO33128	130	3245	209	78	204	383	1519	7922	0.545083	5.45083	54.5083	545.083	5450.83	male	72	deceased	423	536	151	1125	0	1285	0	0	0	0	0	0	0	0	0	0	0	128	0	0	0	0	0	0	0	0	0	0	0	0	0
PACA-AU	PACA	DO33152	35	5022	713	12	21	48	271	2006	0.227117	2.27117	22.7117	227.117	2271.17	male	88	deceased	430	1152	0	0	0	3017	0	0	0	0	0	0	0	0	0	0	0	0	0	0	0	0	0	814	0	0	0	0	0	0	0
PACA-AU	PACA	DO33160	28	5289	463	31	134	357	736	2248	0.195095	1.95095	19.5095	195.095	1950.95	female	78	deceased	1091	1652	0	0	0	879	0	0	0	0	0	0	0	0	0	0	0	0	0	0	0	0	0	0	0	0	0	0	0	0	0
PACA-AU	PACA	DO33168	47	5744	624	33	88	226	707	3734	0.355653	3.55653	35.5653	355.653	3556.53	female	80	deceased	8	793	287	0	0	3728	0	0	0	0	0	0	0	0	0	0	0	181	0	0	0	118	334	0	0	0	0	0	0	0	0
PACA-AU	PACA	DO33184	30	6947	669	5	12	40	220	2534	0.269292	2.69292	26.9292	269.292	2692.92	male	70	deceased	913	1177	488	0	0	2851	0	0	0	0	0	0	0	0	0	0	0	51	0	0	0	0	0	1610	0	0	0	0	0	0	0
PACA-AU	PACA	DO33200	27	4358	537	10	23	42	248	1591	0.155012	1.55012	15.5012	155.012	1550.12	female	90	deceased	109	874	0	0	0	2760	0	0	0	0	0	0	0	0	0	0	0	0	0	0	0	0	0	702	0	0	0	0	0	0	0
PACA-AU	PACA	DO33208	127	4737	383	141	309	480	1734	9664	0.777341	7.77341	77.7341	777.341	7773.41	male	59	deceased	281	938	171	1903	0	1539	0	0	0	0	0	0	0	0	0	0	0	138	0	0	0	0	0	0	0	0	0	0	0	0	0
PACA-AU	PACA	DO33248	104	4724	467	164	408	784	1923	9060	0.647229	6.47229	64.7229	647.229	6472.29	female	70	deceased	796	1083	178	1511	0	1795	0	0	0	0	0	0	0	0	0	0	0	116	0	0	0	0	0	0	0	0	0	0	0	0	0
PACA-AU	PACA	DO33264	25	6254	850	22	90	147	355	2484	0.202024	2.02024	20.2024	202.024	2020.24	male	80	deceased	205	1124	0	0	0	3848	0	0	0	0	0	0	0	0	0	0	0	0	0	0	0	82	218	958	0	0	0	0	0	0	0
PACA-AU	PACA	DO33288	116	9787	1069	51	274	596	2564	15864	1.46694	14.6694	146.694	1466.94	14669.4	male	71	alive	1408	1622	422	0	0	1886	0	0	0	0	0	0	0	0	0	0	0	0	0	0	0	0	0	0	0	0	0	0	0	0	0
PACA-AU	PACA	DO33344	79	9420	1303	83	286	439	2168	12535	0.961573	9.61573	96.1573	961.573	9615.73	male	70	deceased	361	2025	0	0	0	5304	0	0	0	0	0	0	0	0	0	0	0	0	0	0	0	177	660	1192	0	0	0	0	0	0	0
PACA-AU	PACA	DO33368	142	11559	706	50	187	683	4075	24064	2.12086	21.2086	212.086	2120.86	21208.6	male	81	deceased	98	1142	466	0	0	1895	989	0	0	0	0	0	0	0	0	0	0	95	0	0	0	152	1135	0	0	0	0	0	0	0	0
PACA-AU	PACA	DO33376	78	4764	574	138	323	461	1530	6875	0.489532	4.89532	48.9532	489.532	4895.32	female	62	alive	909	1289	222	0	0	1287	0	0	0	0	0	0	0	0	0	0	0	40	0	0	0	0	0	0	0	0	0	0	0	0	0
PACA-AU	PACA	DO33392	35	3218	373	7	14	35	171	1572	0.145532	1.45532	14.5532	145.532	1455.32	male	70	alive	1014	705	0	851	0	1648	0	0	0	0	0	0	0	0	0	0	0	0	0	0	0	0	0	0	0	0	0	0	0	0	0
PACA-AU	PACA	DO33400	163	8105	745	59	256	619	2895	19626	1.74043	17.4043	174.043	1740.43	17404.3	female	76	alive	1043	1144	277	0	0	1237	0	0	0	0	0	0	0	0	0	0	0	0	0	0	0	160	595	0	0	0	0	0	0	0	0
PACA-AU	PACA	DO33408	44	3697	329	17	34	89	301	2118	0.214297	2.14297	21.4297	214.297	2142.97	female	68	alive	909	959	183	0	0	978	0	0	0	0	0	0	0	0	0	0	0	0	0	0	0	0	0	0	0	0	0	0	0	0	0
PACA-AU	PACA	DO33472	51	4582	466	28	47	105	563	4004	0.307851	3.07851	30.7851	307.851	3078.51	female	75	deceased	388	917	0	0	0	2665	0	0	0	0	0	0	0	0	0	0	0	0	0	0	0	0	0	957	0	0	0	0	0	0	0
PACA-AU	PACA	DO33480	105	1951	330	91	436	620	1006	4662	0.264698	2.64698	26.4698	264.698	2646.98	male	52	alive	1054	325	161	0	0	671	0	0	0	0	0	0	0	0	0	0	0	7	0	0	0	0	0	0	0	0	0	0	0	0	0
PACA-AU	PACA	DO33488	115	10888	644	18	61	260	2137	16185	1.61789	16.1789	161.789	1617.89	16178.9	male	61	alive	844	1287	311	0	0	6347	0	0	0	0	0	0	0	0	0	0	0	337	0	0	0	159	697	1694	0	0	0	0	0	0	0
PACA-AU	PACA	DO33512	195	9175	641	141	355	881	4586	31830	2.35698	23.5698	235.698	2356.98	23569.8	female		deceased	499	936	359	3377	0	3860	0	0	0	0	0	0	0	0	0	0	0	544	0	0	0	0	0	0	0	0	0	0	0	0	0
PACA-AU	PACA	DO33544	66	6377	592	65	234	453	1685	7828	0.554466	5.54466	55.4466	554.466	5544.66	female	83	deceased	412	2037	347	0	0	1164	0	0	0	0	0	0	0	0	0	0	0	24	0	0	0	0	0	0	0	0	0	0	0	0	0
PACA-AU	PACA	DO33552	238	11289	2123	215	425	990	6018	47151	3.53954	35.3954	353.954	3539.54	35395.4	female	70	alive	873	1505	426	5265	0	3415	0	0	0	0	0	0	0	0	0	0	0	491	0	0	0	0	0	0	0	0	0	0	0	0	0
PACA-AU	PACA	DO33960	22	4669	614	7	10	28	169	1297	0.132724	1.32724	13.2724	132.724	1327.24	male	57	deceased	602	1009	0	0	0	2802	0	0	0	0	0	0	0	0	0	0	0	0	0	0	0	0	0	823	0	0	0	0	0	0	0
PACA-AU	PACA	DO33984	124	2649	373	6	15	66	551	4688	0.424432	4.24432	42.4432	424.432	4244.32	male	64	alive	847	778	148	0	0	659	0	0	0	0	0	0	0	0	0	0	0	0	0	0	0	0	0	0	0	0	0	0	0	0	0
PACA-AU	PACA	DO34264	73	6568	480	48	92	202	988	7199	0.631642	6.31642	63.1642	631.642	6316.42	female	63	deceased	1144	370	0	0	0	4280	0	0	0	0	0	0	0	0	0	0	0	0	0	0	0	187	735	0	0	0	0	0	0	0	0
PACA-AU	PACA	DO34288	73	5857	405	57	151	408	1738	6655	0.563265	5.63265	56.3265	563.265	5632.65	female	83	deceased	220	814	2001	0	0	1204	0	0	0	0	0	0	0	0	0	0	0	345	0	0	0	0	0	0	0	0	0	0	0	0	0
PACA-AU	PACA	DO34312	74	4747	453	38	88	193	1017	5202	0.462771	4.62771	46.2771	462.771	4627.71	female	58	deceased	226	1048	0	1319	0	1767	0	0	0	0	0	0	0	0	0	0	0	0	0	0	0	0	0	564	0	0	0	0	0	0	0
PACA-AU	PACA	DO34336	99	4403	426	92	254	513	2054	7936	0.574247	5.74247	57.4247	574.247	5742.47	female	70	alive	743	953	256	0	0	1084	0	0	0	0	0	0	0	0	0	0	0	126	0	0	0	0	0	0	0	0	0	0	0	0	0
PACA-AU	PACA	DO34432	254	3930	375	135	320	668	2348	15917	1.31505	13.1505	131.505	1315.05	13150.5	female	82	deceased	400	896	215	1270	0	1374	0	0	0	0	0	0	0	0	0	0	0	155	0	0	0	0	0	0	0	0	0	0	0	0	0
PACA-AU	PACA	DO34448	94	18538	1787	33	98	269	2234	21684	2.29565	22.9565	229.565	2295.65	22956.5	female	79	deceased	719	2439	565	6403	0	7251	0	0	0	0	0	0	0	0	0	0	0	643	0	0	0	114	1014	0	0	0	0	0	0	0	0
PACA-AU	PACA	DO34504	45	3262	379	11	32	60	258	1895	0.189671	1.89671	18.9671	189.671	1896.71	male	37	deceased	257	723	0	1565	0	523	0	0	0	0	0	0	0	0	0	0	0	0	0	0	0	0	0	0	0	0	0	0	0	0	0
PACA-AU	PACA	DO34600	54	4655	355	45	195	279	742	4113	0.324801	3.24801	32.4801	324.801	3248.01	male	77	deceased	537	798	141	0	0	2647	0	0	0	0	0	0	0	0	0	0	0	126	0	0	0	59	148	696	0	0	0	0	0	0	0
PACA-AU	PACA	DO34608	71	3432	266	11	26	81	469	3661	0.321011	3.21011	32.1011	321.011	3210.11	female	72	deceased	709	551	111	1037	0	1314	0	0	0	0	0	0	0	0	0	0	0	39	0	0	0	0	0	356	0	0	0	0	0	0	0
PACA-AU	PACA	DO34616	76	5155	576	129	284	435	1194	6740	0.516128	5.16128	51.6128	516.128	5161.28	female	68	alive	666	877	188	1623	0	1909	0	0	0	0	0	0	0	0	0	0	0	47	0	0	0	0	0	479	0	0	0	0	0	0	0
PACA-AU	PACA	DO34640	115	12122	661	23	124	359	2398	19374	1.83648	18.3648	183.648	1836.48	18364.8	female	49	deceased	287	1062	1163	0	0	1149	0	0	0	0	0	0	0	0	0	0	0	2089	0	0	0	0	0	0	0	0	0	0	0	0	0
PACA-AU	PACA	DO34656	13	3281	254	11	23	54	106	452	0.0561907	0.561907	5.61907	56.1907	561.907	female	61	alive	834	680	126	0	0	2129	0	0	0	0	0	0	0	0	0	0	0	162	0	0	0	37	108	0	0	0	0	0	0	0	0
PACA-AU	PACA	DO34680	93	10978	1171	23	64	213	1494	13126	1.3192	13.192	131.92	1319.2	13192	male	75	deceased	99	798	235	4500	0	29	0	0	0	0	0	0	0	0	0	0	0	238	0	0	0	0	0	0	0	0	0	0	0	0	0
PACA-AU	PACA	DO34696	111	7007	569	20	68	203	1704	11168	1.00498	10.0498	100.498	1004.98	10049.8	male	75	alive	689	1670	0	0	0	1125	0	0	0	0	0	0	0	0	0	0	0	0	0	0	0	0	0	0	0	0	0	0	0	0	0
PACA-AU	PACA	DO34720	27	2686	311	1	5	10	137	971	0.0937074	0.937074	9.37074	93.7074	937.074	male	68	alive	555	499	0	845	0	1328	0	0	0	0	0	0	0	0	0	0	0	0	0	0	0	0	0	0	0	0	0	0	0	0	0
PACA-AU	PACA	DO34728	38	4573	382	22	37	84	323	2527	0.228928	2.28928	22.8928	228.928	2289.28	female	77	alive	508	1206	239	0	0	2285	0	0	0	0	0	0	0	0	0	0	0	45	0	0	0	0	0	768	0	0	0	0	0	0	0
PACA-AU	PACA	DO34736	132	9505	1379	51	182	449	2223	18905	1.65288	16.5288	165.288	1652.88	16528.8	female	78	deceased	203	449	321	4807	0	2383	0	0	0	0	0	0	0	0	0	0	0	208	0	0	0	48	280	839	0	0	0	0	0	0	0
PACA-AU	PACA	DO34785	55	5928	855	34	60	144	872	4853	0.429522	4.29522	42.9522	429.522	4295.22	female	67	alive	721	1381	185	0	0	1546	0	0	0	0	0	0	0	0	0	0	0	0	0	0	0	0	0	0	0	0	0	0	0	0	0
PACA-AU	PACA	DO34793	57	4320	562	41	82	145	608	3683	0.318173	3.18173	31.8173	318.173	3181.73	male	56	deceased	427	1079	152	0	0	724	0	0	0	0	0	0	0	0	0	0	0	16	0	0	0	0	0	0	0	0	0	0	0	0	0
PACA-AU	PACA	DO34809	316	19344	491	43	199	1314	9938	86476	8.05282	80.5282	805.282	8052.82	80528.2	female	74	deceased	297	1207	2227	0	0	3072	0	0	0	0	0	0	0	0	0	0	0	608	0	0	0	2319	4077	0	0	0	0	0	0	0	0
PACA-AU	PACA	DO34817	68	3357	542	22	53	88	429	3031	0.300729	3.00729	30.0729	300.729	3007.29	female	72	alive	540	820	0	0	0	2073	0	0	0	0	0	0	0	0	0	0	0	0	0	0	0	0	0	450	0	0	0	0	0	0	0
PACA-AU	PACA	DO34849	108	6430	733	91	298	995	2607	12740	0.914849	9.14849	91.4849	914.849	9148.49	female	86	deceased	272	1120	270	0	0	1210	0	0	0	0	0	0	0	0	0	0	0	53	0	0	0	0	0	1190	0	0	0	0	0	0	0
PACA-AU	PACA	DO34905	125	13187	2499	26	82	358	2649	23408	2.12991	21.2991	212.991	2129.91	21299.1	male	64	alive	1142	1158	427	7104	0	3480	0	0	0	0	0	0	0	0	0	0	0	791	0	0	0	0	0	0	0	0	0	0	0	0	0
PACA-CA	PACA	DO35082	260	11598	920	158	482	1216	6684	48216	3.89637	38.9637	389.637	3896.37	38963.7	male	68	deceased	371	1792	802	0	0	1892	0	0	0	0	0	0	0	0	0	0	0	196	0	0	0	312	898	0	0	0	0	0	0	0	0
PACA-CA	PACA	DO35085	202	2835	187	20	67	178	1031	7991	0.739961	7.39961	73.9961	739.961	7399.61	male	59	deceased	224	423	0	0	0	1731	0	0	0	0	0	0	0	0	0	0	0	0	0	0	0	0	0	667	0	0	0	0	0	0	0
PACA-CA	PACA	DO35098	16	2852	295	5	11	16	80	538	0.0589622	0.589622	5.89622	58.9622	589.622	male	63	deceased	1499	561	0	0	0	1751	0	0	0	0	0	0	0	0	0	0	0	0	0	0	0	0	0	0	0	0	0	0	0	0	0
PACA-CA	PACA	DO35114	37	3005	121	77	231	411	1092	3431	0.146474	1.46474	14.6474	146.474	1464.74	female	65	deceased	1738	786	173	0	0	1401	0	0	0	0	0	0	0	0	0	0	0	149	0	0	0	0	0	476	0	0	0	0	0	0	0
PACA-CA	PACA	DO35116	57	12686	1434	59	99	296	1755	10624	0.952608	9.52608	95.2608	952.608	9526.08	female	76	alive	2017	2121	296	0	0	1797	0	0	0	0	0	0	0	0	0	0	0	6	0	0	0	0	0	0	0	0	0	0	0	0	0
PACA-CA	PACA	DO35118	40	5530	5469	12	19	60	330	2603	0.291407	2.91407	29.1407	291.407	2914.07	female	79	deceased	285	1226	0	0	0	2880	0	0	0	0	0	0	0	0	0	0	0	0	0	0	0	0	0	1399	0	0	0	0	0	0	0
PACA-CA	PACA	DO35126	101	5639	604	43	95	231	1498	8730	0.750306	7.50306	75.0306	750.306	7503.06	female	55	deceased	280	1446	354	0	0	809	0	0	0	0	0	0	0	0	0	0	0	0	0	0	0	0	0	0	0	0	0	0	0	0	0
PACA-CA	PACA	DO35128	160	4720	496	69	184	398	1715	11215	0.994894	9.94894	99.4894	994.894	9948.94	female	83	deceased	361	1000	182	0	0	2631	0	0	0	0	0	0	0	0	0	0	0	136	0	0	0	0	0	730	0	0	0	0	0	0	0
PACA-CA	PACA	DO35132	23	3103	72	0	3	10	114	895	0.0922176	0.922176	9.22176	92.2176	922.176	male	69	deceased	90	804	149	0	0	1519	0	0	0	0	0	0	0	0	0	0	0	41	0	0	0	0	0	576	0	0	0	0	0	0	0
PACA-CA	PACA	DO35136	107	4018	612	70	104	196	928	5760	0.566381	5.66381	56.6381	566.381	5663.81	female	61	alive	1620	1102	146	0	0	2620	0	0	0	0	0	0	0	0	0	0	0	124	0	0	0	0	0	0	0	0	0	0	0	0	0
PACA-CA	PACA	DO35138	24	2349	133	4	35	77	286	1308	0.0742692	0.742692	7.42692	74.2692	742.692	female	69	deceased	247	507	88	0	0	418	0	0	0	0	0	0	0	0	0	0	0	29	0	0	0	0	0	0	0	0	0	0	0	0	0
PACA-CA	PACA	DO35144	98	4080	533	31	129	248	1078	6023	0.516643	5.16643	51.6643	516.643	5166.43	male	69	deceased	311	777	0	0	0	2243	0	0	0	0	0	0	0	0	0	0	0	0	0	0	0	0	0	1026	0	0	0	0	0	0	0
PACA-CA	PACA	DO35148	48	3429	163	18	66	193	632	2941	0.216832	2.16832	21.6832	216.832	2168.32	female	77	deceased	1013	949	0	0	0	1093	0	0	0	0	0	0	0	0	0	0	0	0	0	0	0	0	0	0	0	0	0	0	0	0	0
PACA-CA	PACA	DO35152	72	4983	797	45	128	196	859	5314	0.463583	4.63583	46.3583	463.583	4635.83	male	55	deceased	330	1006	185	0	0	2713	0	0	0	0	0	0	0	0	0	0	0	146	0	0	0	0	0	907	0	0	0	0	0	0	0
PACA-CA	PACA	DO35184	69	3600	235	19	65	180	550	3581	0.320964	3.20964	32.0964	320.964	3209.64	male	75	deceased	102	738	125	1192	0	1472	0	0	0	0	0	0	0	0	0	0	0	51	0	0	0	0	0	0	0	0	0	0	0	0	0
PACA-CA	PACA	DO35186	46	7723	466	26	44	117	675	4832	0.468014	4.68014	46.8014	468.014	4680.14	female	76	deceased		3112	0	0	0	2002	0	0	0	0	0	0	0	0	0	0	0	0	0	0	0	0	0	0	0	0	0	0	0	0	0
PACA-CA	PACA	DO35198	33	5711	577	8	17	50	311	2774	0.248279	2.48279	24.8279	248.279	2482.79	female	70	deceased	463	1532	282	0	0	3789	0	0	0	0	0	0	0	0	0	0	0	72	0	0	0	0	0	0	0	0	0	0	0	0	0
PACA-CA	PACA	DO35200	17	1958	94	12	21	41	97	524	0.0438507	0.438507	4.38507	43.8507	438.507	female	62	alive	320	609	0	0	0	450	0	0	0	0	0	0	0	0	0	0	0	0	0	0	0	0	0	0	0	0	0	0	0	0	0
PACA-CA	PACA	DO35216	114	2680	133	35	84	142	607	4079	0.402489	4.02489	40.2489	402.489	4024.89	female	63	deceased	857	714	129	0	0	1740	0	0	0	0	0	0	0	0	0	0	0	83	0	0	0	0	0	0	0	0	0	0	0	0	0
PACA-CA	PACA	DO35222	195	2664	244	113	289	402	1718	10967	0.671233	6.71233	67.1233	671.233	6712.33	male	53	deceased	1234	396	110	0	0	904	0	0	0	0	0	0	0	0	0	0	0	18	0	0	0	0	0	0	0	0	0	0	0	0	0
PACA-CA	PACA	DO35228	43	4219	396	10	37	113	406	2880	0.234413	2.34413	23.4413	234.413	2344.13	male	68	alive	1819	1242	151	0	0	1040	0	0	0	0	0	0	0	0	0	0	0	0	0	0	0	0	0	0	0	0	0	0	0	0	0
PACA-CA	PACA	DO35230	37	4152	580	9	15	67	281	2054	0.202383	2.02383	20.2383	202.383	2023.83	female	52	deceased	263	1065	153	0	0	1066	0	0	0	0	0	0	0	0	0	0	0	27	0	0	0	0	0	479	0	0	0	0	0	0	0
PACA-CA	PACA	DO35236	91	9974	797	83	229	532	2083	13294	1.19571	11.9571	119.571	1195.71	11957.1	female	58	alive	1629	1744	803	0	0	1439	0	0	0	0	0	0	0	0	0	0	0	1089	0	0	0	0	0	0	0	0	0	0	0	0	0
PACA-CA	PACA	DO35258	88	6720	554	68	201	371	1457	8957	0.764111	7.64111	76.4111	764.111	7641.11	male	82	deceased	362	1254	0	0	0	3958	0	0	0	0	0	0	0	0	0	0	0	0	0	0	0	41	189	1220	0	0	0	0	0	0	0
PACA-CA	PACA	DO35290	74	5322	635	20	68	166	920	5434	0.508875	5.08875	50.8875	508.875	5088.75	male	65	deceased	673	1477	0	0	0	3027	0	0	0	0	0	0	0	0	0	0	0	0	0	0	0	0	0	772	0	0	0	0	0	0	0
PACA-CA	PACA	DO35305	138	4957	641	111	289	719	2392	13343	0.883898	8.83898	88.3898	883.898	8838.98	male	70	deceased	746	955	219	0	0	2336	0	0	0	0	0	0	0	0	0	0	0	191	0	0	0	0	0	1218	0	0	0	0	0	0	0
PACA-CA	PACA	DO35330	13	2953	298	1	5	28	101	426	0.0496034	0.496034	4.96034	49.6034	496.034	male	63	deceased	1359	329	285	0	0	901	0	0	0	0	0	0	0	0	0	0	0	87	0	0	0	0	0	0	0	0	0	0	0	0	0
PACA-CA	PACA	DO35350	119	13938	1772	20	80	275	2456	24300	2.14315	21.4315	214.315	2143.15	21431.5	male	76	deceased	146	1049	288	8625	0	3421	0	0	0	0	0	0	0	0	0	0	0	257	0	0	0	0	0	0	0	0	0	0	0	0	0
PACA-CA	PACA	DO35360	24	3710	599	5	10	34	129	1108	0.115051	1.15051	11.5051	115.051	1150.51	male	65	alive	2387	767	0	1165	0	1730	0	0	0	0	0	0	0	0	0	0	0	0	0	0	0	0	0	0	0	0	0	0	0	0	0
PACA-CA	PACA	DO35376	74	4796	502	51	150	353	967	6097	0.467547	4.67547	46.7547	467.547	4675.47	female	42	deceased	877	901	184	0	0	2598	0	0	0	0	0	0	0	0	0	0	0	151	0	0	0	0	0	910	0	0	0	0	0	0	0
PACA-CA	PACA	DO35406	41	4764	397	24	31	79	399	2446	0.252383	2.52383	25.2383	252.383	2523.83	male	54	deceased	160	1185	0	1742	0	1771	0	0	0	0	0	0	0	0	0	0	0	0	0	0	0	0	0	0	0	0	0	0	0	0	0
PACA-CA	PACA	DO35424	64	5172	480	32	105	304	1104	6150	0.427703	4.27703	42.7703	427.703	4277.03	male	74	deceased	575	1064	276	0	0	1479	0	0	0	0	0	0	0	0	0	0	0	123	0	0	0	0	0	0	0	0	0	0	0	0	0
PACA-CA	PACA	DO35454	27	3656	517	50	90	117	446	2364	0.130042	1.30042	13.0042	130.042	1300.42	female	74	deceased	315	968	134	0	0	2438	0	0	0	0	0	0	0	0	0	0	0	82	0	0	0	0	0	0	0	0	0	0	0	0	0
PACA-CA	PACA	DO35496	54	3936	377	179	570	840	1632	6370	0.280004	2.80004	28.0004	280.004	2800.04	female	63	deceased	1072	1088	216	0	0	908	0	0	0	0	0	0	0	0	0	0	0	13	0	0	0	0	0	0	0	0	0	0	0	0	0
PACA-AU	PACA	DO49074	25	3485	388	3	10	31	178	1255	0.112576	1.12576	11.2576	112.576	1125.76	male	49	deceased	168	613	154	0	0	696	0	0	0	0	0	0	0	0	0	0	0	73	0	0	0	0	0	382	0	0	0	0	0	0	0
PACA-AU	PACA	DO49076	7	5143	559	0	1	7	71	538	0.0465178	0.465178	4.65178	46.5178	465.178	male	64	deceased	480	367	284	0	0	1270	0	0	0	0	0	0	0	0	0	0	0	74	0	0	0	0	0	1500	0	0	0	0	0	0	0
PACA-AU	PACA	DO49078	57	4385	321	24	38	109	616	3859	0.32296	3.2296	32.296	322.96	3229.6	male	79	deceased	465	991	0	0	0	1078	0	0	0	0	0	0	0	0	0	0	0	0	0	0	0	0	0	0	0	0	0	0	0	0	0
PACA-AU	PACA	DO49079	205	7663	1332	97	257	677	3272	27045	2.02982	20.2982	202.982	2029.82	20298.2	male	50	deceased	332	850	208	0	0	4076	0	0	0	0	0	0	0	0	0	0	0	180	0	0	0	0	0	2291	0	0	0	0	0	0	0
PACA-AU	PACA	DO49080	158	6528	1039	133	274	550	2221	15439	1.33273	13.3273	133.273	1332.73	13327.3	male	60	alive	83	1449	216	0	0	1121	0	0	0	0	0	0	0	0	0	0	0	31	0	0	0	0	0	0	0	0	0	0	0	0	0
PACA-AU	PACA	DO49087	87	9911	535	43	150	382	1926	12614	1.13593	11.3593	113.593	1135.93	11359.3	female	68	deceased	260	1185	0	0	0	5705	0	0	0	0	0	0	0	0	0	0	0	0	0	0	0	627	1794	0	0	0	0	0	0	0	0
PACA-AU	PACA	DO49090	112	4649	655	35	89	280	982	7235	0.68595	6.8595	68.595	685.95	6859.5	female	77	deceased	152	1364	0	0	0	2486	0	0	0	0	0	0	0	0	0	0	0	0	0	0	0	0	0	765	0	0	0	0	0	0	0
PACA-AU	PACA	DO49113	71	9264	823	54	130	359	1863	9695	0.866506	8.66506	86.6506	866.506	8665.06	female	46	alive	413	1294	0	0	0	1233	0	0	0	0	0	0	0	0	0	0	0	0	0	0	0	224	211	927	0	0	0	0	0	0	0
PACA-AU	PACA	DO49127	34	4382	433	56	124	274	822	3229	0.196275	1.96275	19.6275	196.275	1962.75	female	77	alive	392	1572	0	0	0	675	0	0	0	0	0	0	0	0	0	0	0	0	0	0	0	0	0	0	0	0	0	0	0	0	0
PACA-AU	PACA	DO49129	78	4204	527	10	26	69	516	4688	0.423703	4.23703	42.3703	423.703	4237.03	male	50	alive	337	749	248	0	0	852	0	0	0	0	0	0	0	0	0	0	0	86	0	0	0	44	140	0	0	0	0	0	0	0	0
PACA-AU	PACA	DO49135	47	4354	602	14	32	71	471	2942	0.264418	2.64418	26.4418	264.418	2644.18	male	65	alive	270	1074	0	0	0	2383	0	0	0	0	0	0	0	0	0	0	0	0	0	0	0	0	0	859	0	0	0	0	0	0	0
PACA-AU	PACA	DO49137	132	5728	638	180	364	688	2592	14907	0.996074	9.96074	99.6074	996.074	9960.74	female	67	alive	232	981	383	0	0	1433	0	0	0	0	0	0	0	0	0	0	0	226	0	0	0	0	0	0	0	0	0	0	0	0	0
PACA-AU	PACA	DO49138	89	11002	860	68	289	685	3471	20136	1.26522	12.6522	126.522	1265.22	12652.2	male	74	deceased	230	1922	1896	0	0	1047	0	0	0	0	0	0	0	0	0	0	0	1037	0	0	0	0	0	0	0	0	0	0	0	0	0
PACA-AU	PACA	DO49166	102	4200	288	189	365	781	1902	8535	0.56437	5.6437	56.437	564.37	5643.7	female	40	alive	222	877	171	0	0	769	0	0	0	0	0	0	0	0	0	0	0	100	0	0	0	113	330	0	0	0	0	0	0	0	0
PACA-AU	PACA	DO49168	59	5580	539	41	63	132	585	4654	0.425393	4.25393	42.5393	425.393	4253.93	male	58	alive	149	1543	140	0	0	3688	0	0	0	0	0	0	0	0	0	0	0	164	0	0	0	0	0	0	0	0	0	0	0	0	0
PACA-AU	PACA	DO49172	120	4297	549	46	109	511	2754	7137	0.6793	6.793	67.93	679.3	6793	female	60	deceased	1021	1426	0	0	0	817	0	0	0	0	0	0	0	0	0	0	0	0	0	0	0	0	0	0	0	0	0	0	0	0	0
PACA-AU	PACA	DO49178	184	2900	260	80	137	229	989	8072	0.689478	6.89478	68.9478	689.478	6894.78	male	58	deceased	27	662	169	0	0	716	0	0	0	0	0	0	0	0	0	0	0	27	0	0	0	0	0	401	0	0	0	0	0	0	0
PACA-AU	PACA	DO49181	52	2939	390	14	38	61	240	1852	0.197473	1.97473	19.7473	197.473	1974.73	male	77	deceased	1534	567	101	698	0	1497	0	0	0	0	0	0	0	0	0	0	0	52	0	0	0	0	0	0	0	0	0	0	0	0	0
PACA-AU	PACA	DO49183	107	4943	493	53	90	221	1090	7440	0.69677	6.9677	69.677	696.77	6967.7	female	51	deceased	429	702	119	0	0	2589	0	0	0	0	0	0	0	0	0	0	0	130	0	0	0	0	0	1359	0	0	0	0	0	0	0
PACA-AU	PACA	DO49184	80	5900	539	75	139	334	1428	6975	0.609883	6.09883	60.9883	609.883	6098.83	male	56	deceased	455	1414	162	0	0	1025	0	0	0	0	0	0	0	0	0	0	0	139	0	0	0	0	0	0	0	0	0	0	0	0	0
PACA-AU	PACA	DO49193	127	6202	498	71	213	419	1720	10561	1.01775	10.1775	101.775	1017.75	10177.5	male	60	deceased	1	1327	329	0	0	875	0	0	0	0	0	0	0	0	0	0	0	22	0	0	0	22	181	0	0	0	0	0	0	0	0
PACA-AU	PACA	DO49204	161	5843	354	71	153	326	1469	12441	1.21553	12.1553	121.553	1215.53	12155.3	male	67	deceased	156	1019	268	0	0	1016	0	0	0	0	0	0	0	0	0	0	0	366	0	0	0	0	0	0	0	0	0	0	0	0	0
PACA-CA	PACA	DO49418	25	19465	1438	5	31	124	849	7647	0.62878	6.2878	62.878	628.78	6287.8	male	58	deceased	1448	2820	0	0	0	0	0	0	0	0	0	0	0	0	0	0	0	0	0	0	0	2537	4075	0	0	0	0	0	0	0	0
PACA-CA	PACA	DO49419	166	15335	1898	16	86	478	3968	35465	3.28924	32.8924	328.924	3289.24	32892.4	male	50	deceased	681	1238	305	4575	0	728	0	0	0	0	0	0	0	0	0	0	0	246	0	0	0	0	0	0	0	0	0	0	0	0	0
PACA-CA	PACA	DO49420	25	4393	270	6	18	36	190	1294	0.141908	1.41908	14.1908	141.908	1419.08	male	64	alive	1380	1124	0	0	0	2640	0	0	0	0	0	0	0	0	0	0	0	0	0	0	0	0	0	603	0	0	0	0	0	0	0
PACA-CA	PACA	DO49421	56	5397	608	18	37	106	635	4621	0.398158	3.98158	39.8158	398.158	3981.58	female	74	deceased	385	1376	0	0	0	2931	0	0	0	0	0	0	0	0	0	0	0	0	0	0	0	0	0	1071	0	0	0	0	0	0	0
PACA-CA	PACA	DO49422	85	4896	387	103	282	818	3804	12912	0.53773	5.3773	53.773	537.73	5377.3	male	74	deceased	475	1197	263	0	0	954	0	0	0	0	0	0	0	0	0	0	0	83	0	0	0	0	0	0	0	0	0	0	0	0	0
PACA-CA	PACA	DO49424	79	6874	739	46	133	214	954	6635	0.701683	7.01683	70.1683	701.683	7016.83	male	84	deceased	341	1401	457	0	0	1258	0	0	0	0	0	0	0	0	0	0	0	232	0	0	0	0	0	0	0	0	0	0	0	0	0
PACA-CA	PACA	DO49427	28	3756	386	21	41	85	228	1434	0.138547	1.38547	13.8547	138.547	1385.47	female	69	alive	1483	972	0	0	0	995	0	0	0	0	0	0	0	0	0	0	0	0	0	0	0	0	0	0	0	0	0	0	0	0	0
PACA-CA	PACA	DO49430	166	7222	766	89	196	469	2386	16912	1.54907	15.4907	154.907	1549.07	15490.7	male	81	deceased	821	1916	405	0	0	2053	0	0	0	0	0	0	0	0	0	0	0	67	0	0	0	0	0	0	0	0	0	0	0	0	0
PACA-CA	PACA	DO49433	43	3219	401	16	37	82	314	1922	0.178852	1.78852	17.8852	178.852	1788.52	male	48	deceased	456	766	110	0	0	2225	0	0	0	0	0	0	0	0	0	0	0	94	0	0	0	0	0	0	0	0	0	0	0	0	0
PACA-CA	PACA	DO49436	57	7543	623	225	348	577	1937	8235	0.566414	5.66414	56.6414	566.414	5664.14	female	69	deceased	663	1677	0	0	0	4746	0	0	0	0	0	0	0	0	0	0	0	0	0	0	0	0	0	1002	0	0	0	0	0	0	0
PACA-CA	PACA	DO49439	14	4568	503	8	18	22	117	762	0.0842498	0.842498	8.42498	84.2498	842.498	female	79	deceased	608	1271	0	0	0	3253	0	0	0	0	0	0	0	0	0	0	0	0	0	0	0	0	0	0	0	0	0	0	0	0	0
PACA-CA	PACA	DO49442	84	5317	512	94	139	250	1086	8166	0.577099	5.77099	57.7099	577.099	5770.99	male	57	alive	1336	329	203	0	0	2101	0	0	0	0	0	0	0	0	0	0	0	2	0	0	0	0	0	0	0	0	0	0	0	0	0
PACA-CA	PACA	DO49445	20	5857	668	6	11	38	178	1397	0.154319	1.54319	15.4319	154.319	1543.19	female	60	alive	1384	2061	0	0	0	1170	0	0	0	0	0	0	0	0	0	0	0	0	0	0	0	0	0	0	0	0	0	0	0	0	0
PACA-CA	PACA	DO49448	100	4932	438	21	40	112	681	5599	0.637276	6.37276	63.7276	637.276	6372.76	male	68	deceased	951	1307	232	0	0	2420	0	0	0	0	0	0	0	0	0	0	0	102	0	0	0	0	0	841	0	0	0	0	0	0	0
PACA-CA	PACA	DO49451	75	7299	710	35	93	296	1267	8466	0.707341	7.07341	70.7341	707.341	7073.41	male	66	alive	1131	1434	189	0	0	1512	0	0	0	0	0	0	0	0	0	0	0	0	0	0	0	0	0	0	0	0	0	0	0	0	0
PACA-CA	PACA	DO49454	75	3726	503	41	99	163	443	3425	0.368145	3.68145	36.8145	368.145	3681.45	female	74	deceased	294	898	0	0	0	1098	0	0	0	0	0	0	0	0	0	0	0	0	0	0	0	0	0	0	0	0	0	0	0	0	0
PACA-CA	PACA	DO49457	105	6025	1087	84	192	301	1410	10256	0.833415	8.33415	83.3415	833.415	8334.15	female	53	alive	1242	1477	248	0	0	2865	0	0	0	0	0	0	0	0	0	0	0	114	0	0	0	0	0	1271	0	0	0	0	0	0	0
PACA-CA	PACA	DO49460	43	5042	888	16	31	101	384	2541	0.285618	2.85618	28.5618	285.618	2856.18	female	64	deceased	767	1696	0	0	0	1179	0	0	0	0	0	0	0	0	0	0	0	0	0	0	0	0	0	0	0	0	0	0	0	0	0
PACA-CA	PACA	DO49463	228	7754	1254	159	442	986	4050	27159	2.32903	23.2903	232.903	2329.03	23290.3	female	78	deceased	730	1312	0	0	0	5118	0	0	0	0	0	0	0	0	0	0	0	0	0	0	0	0	0	1267	0	0	0	0	0	0	0
PACA-CA	PACA	DO49466	32	5899	795	2	9	33	291	2468	0.243912	2.43912	24.3912	243.912	2439.12	male	79	deceased	312	1603	370	0	0	1710	0	0	0	0	0	0	0	0	0	0	0	0	0	0	0	0	0	0	0	0	0	0	0	0	0
PACA-CA	PACA	DO49478	115	6173	502	198	289	569	2094	15302	0.917273	9.17273	91.7273	917.273	9172.73	male	81	alive	926	1956	278	0	0	1388	0	0	0	0	0	0	0	0	0	0	0	84	0	0	0	0	0	0	0	0	0	0	0	0	0
PACA-CA	PACA	DO49481	30	3975	258	12	26	84	313	1614	0.154086	1.54086	15.4086	154.086	1540.86	male	64	deceased	383	1183	0	0	0	2156	0	0	0	0	0	0	0	0	0	0	0	0	0	0	0	0	0	610	0	0	0	0	0	0	0
PACA-CA	PACA	DO49484	21	3311	479	9	25	48	188	881	0.0898427	0.898427	8.98427	89.8427	898.427	male	67	alive	287	956	0	0	0	1901	0	0	0	0	0	0	0	0	0	0	0	0	0	0	0	0	0	438	0	0	0	0	0	0	0
PACA-CA	PACA	DO51466	110	5207	419	167	321	541	1482	9196	0.74009	7.4009	74.009	740.09	7400.9	male	69	deceased	351	1175	287	0	0	1025	0	0	0	0	0	0	0	0	0	0	0	281	0	0	0	0	0	0	0	0	0	0	0	0	0
PACA-CA	PACA	DO51467	207	8386	617	166	352	1181	6547	33459	2.243	22.43	224.3	2243	22430	male	67	deceased	471	1144	747	0	0	899	0	0	0	0	0	0	0	0	0	0	0	481	0	0	0	147	299	0	0	0	0	0	0	0	0
PACA-CA	PACA	DO51468	56	3849	538	4	9	55	372	3175	0.27851	2.7851	27.851	278.51	2785.1	male	69	deceased	1083	744	0	0	0	2423	0	0	0	0	0	0	0	0	0	0	0	0	0	0	0	0	0	668	0	0	0	0	0	0	0
PACA-CA	PACA	DO51469	187	10730	829	18	54	413	3428	28705	2.64336	26.4336	264.336	2643.36	26433.6	female	80	deceased	314	2065	0	0	0	2650	0	0	0	0	0	0	0	0	0	0	0	0	0	0	0	0	0	0	0	0	0	0	0	0	0
PACA-CA	PACA	DO51470	47	3828	454	45	58	98	356	2712	0.23702	2.3702	23.702	237.02	2370.2	female	51	deceased	444	1052	0	0	0	538	0	0	0	0	0	0	0	0	0	0	0	0	0	0	0	0	0	0	0	0	0	0	0	0	0
PACA-CA	PACA	DO51472	208	5684	445	160	454	1239	6538	45968	1.55751	15.5751	155.751	1557.51	15575.1	female	65	deceased	590	1300	252	0	0	782	0	0	0	0	0	0	0	0	0	0	0	149	0	0	0	0	0	0	0	0	0	0	0	0	0
PACA-CA	PACA	DO51473	202	7039	456	178	406	782	3242	20747	1.87317	18.7317	187.317	1873.17	18731.7	female	76	deceased	4289	1598	0	0	0	575	0	0	0	0	0	0	0	0	0	0	0	0	0	0	0	0	0	0	0	0	0	0	0	0	0
PACA-CA	PACA	DO51474	71	9264	823	54	130	359	1863	9695	0.849887	8.49887	84.9887	849.887	8498.87	male	63	alive	1890	1580	0	16617	0	1098	0	0	0	0	0	0	0	0	0	0	0	0	0	0	0	0	0	0	0	9255	0	0	0	0	0
PACA-CA	PACA	DO51476	541	14383	1182	105	281	1474	13541	118451	10.2509	102.509	1025.09	10250.9	102509	female	45	deceased	1576	876	846	4326	0	674	0	0	0	0	0	0	0	0	0	0	0	1429	0	0	0	354	701	0	0	0	0	0	0	0	0
PACA-CA	PACA	DO51477	26	3386	388	21	69	101	328	1355	0.113753	1.13753	11.3753	113.753	1137.53	male	56	alive	504	577	140	0	0	1917	0	0	0	0	0	0	0	0	0	0	0	112	0	0	0	0	0	620	0	0	0	0	0	0	0
PACA-CA	PACA	DO51478	235	9722	1345	111	369	981	4840	35060	2.95208	29.5208	295.208	2952.08	29520.8	male	69	deceased	311	1990	341	0	0	4994	0	0	0	0	0	0	0	0	0	0	0	195	0	0	0	0	0	2129	0	0	0	0	0	0	0
PACA-CA	PACA	DO51479	36	7660	322	20	42	102	433	3910	0.356316	3.56316	35.6316	356.316	3563.16	male	70	alive	1691	1203	565	0	0	947	0	0	0	0	0	0	0	0	0	0	0	706	0	0	0	0	0	0	0	0	0	0	0	0	0
PACA-CA	PACA	DO51480	104	3794	486	89	139	279	968	5875	0.519811	5.19811	51.9811	519.811	5198.11	female	41	deceased	228	865	176	0	0	1992	0	0	0	0	0	0	0	0	0	0	0	113	0	0	0	0	0	622	0	0	0	0	0	0	0
PACA-CA	PACA	DO51481	204	4867	412	25	89	254	1503	13063	1.308	13.08	130.8	1308	13080	female	59	deceased	587	1075	248	0	0	1128	0	0	0	0	0	0	0	0	0	0	0	83	0	0	0	0	0	0	0	0	0	0	0	0	0
PACA-CA	PACA	DO51483	52	4715	703	28	58	107	500	3370	0.322998	3.22998	32.2998	322.998	3229.98	female	67	deceased	107	1135	0	0	0	2786	0	0	0	0	0	0	0	0	0	0	0	0	0	0	0	0	0	753	0	0	0	0	0	0	0
PACA-CA	PACA	DO51484	33	4491	506	62	151	197	668	3263	0.195241	1.95241	19.5241	195.241	1952.41	female	63	deceased	1460	1365	0	0	0	991	0	0	0	0	0	0	0	0	0	0	0	0	0	0	0	0	0	0	0	0	0	0	0	0	0
PACA-CA	PACA	DO51485	225	5059	506	49	85	307	1949	16044	1.49955	14.9955	149.955	1499.55	14995.5	female	74	deceased	1879	1178	0	0	0	2943	0	0	0	0	0	0	0	0	0	0	0	0	0	0	0	39	180	686	0	0	0	0	0	0	0
PACA-CA	PACA	DO51486	64	7029	547	1	6	88	744	6364	0.592636	5.92636	59.2636	592.636	5926.36	female	56	alive	518	555	0	2691	0	365	0	0	0	0	0	0	0	0	0	0	0	0	0	0	0	0	0	0	0	0	0	0	0	0	0
PACA-CA	PACA	DO51487	86	3801	484	71	161	289	847	4611	0.430637	4.30637	43.0637	430.637	4306.37	female	69	alive	2555	504	160	1373	0	1678	0	0	0	0	0	0	0	0	0	0	0	46	0	0	0	0	0	0	0	0	0	0	0	0	0
PACA-CA	PACA	DO51488	15	2248	129	1	3	7	41	387	0.0444224	0.444224	4.44224	44.4224	444.224	female	55	alive	579	483	90	720	0	586	0	0	0	0	0	0	0	0	0	0	0	0	0	0	0	0	0	336	0	0	0	0	0	0	0
PACA-CA	PACA	DO51489	550	16147	586	164	438	1996	15259	131310	11.6996	116.996	1169.96	11699.6	116996	female	60	alive	1612	1104	547	8873	0	4678	0	0	0	0	0	0	0	0	0	0	0	683	0	0	0	0	0	0	0	0	0	0	0	0	0
PACA-CA	PACA	DO51490	16	4396	530	22	41	71	176	1063	0.09266	0.9266	9.266	92.66	926.6	female	78	deceased	232	1443	0	0	0	981	0	0	0	0	0	0	0	0	0	0	0	0	0	0	0	0	0	0	0	0	0	0	0	0	0
PACA-CA	PACA	DO51491	83	12497	1475	45	98	324	2041	15539	1.34026	13.4026	134.026	1340.26	13402.6	male	83	alive	988	3619	0	0	0	6828	0	0	0	0	0	0	0	0	0	0	0	0	0	0	0	0	0	1964	0	0	0	0	0	0	0
PACA-CA	PACA	DO51492	140	5024	340	171	408	631	1990	12318	0.9266	9.266	92.66	926.6	9266	female	57	deceased	282	1066	184	0	0	2615	0	0	0	0	0	0	0	0	0	0	0	316	0	0	0	0	0	788	0	0	0	0	0	0	0
PACA-CA	PACA	DO51493	382	32988	2349	204	644	2722	21065	181492	16.601	166.01	1660.1	16601	166010	female	52	deceased	512	2007	770	13726	0	0	0	0	0	0	0	0	0	0	0	0	0	1302	0	0	0	0	0	0	0	0	0	0	0	0	0
PACA-CA	PACA	DO51494	446	15609	713	184	502	2836	22916	126316	8.99527	89.9527	899.527	8995.27	89952.7	male	59	deceased	631	1561	972	0	0	3589	0	0	0	0	0	0	0	0	0	0	0	103	0	0	0	0	0	0	0	0	0	0	0	0	0
PACA-CA	PACA	DO51495	75	9913	577	4	15	124	1002	10135	0.960662	9.60662	96.0662	960.662	9606.62	male	66	deceased	729	874	228	5270	0	1800	0	0	0	0	0	0	0	0	0	0	0	333	0	0	0	0	0	1241	0	0	0	0	0	0	0
PACA-CA	PACA	DO51496	73	5631	681	17	43	133	816	5903	0.541531	5.41531	54.1531	541.531	5415.31	female	70	deceased	197	1967	0	0	0	2695	0	0	0	0	0	0	0	0	0	0	0	0	0	0	0	0	0	941	0	0	0	0	0	0	0
PACA-CA	PACA	DO51497	61	5172	556	34	108	201	716	4967	0.415626	4.15626	41.5626	415.626	4156.26	female	70	deceased	313	1176	605	0	0	935	0	0	0	0	0	0	0	0	0	0	0	501	0	0	0	0	0	0	0	0	0	0	0	0	0
PACA-CA	PACA	DO51498	80	3058	525	69	300	443	1740	7945	0.322287	3.22287	32.2287	322.287	3222.87	female	40	deceased	294	657	205	0	0	1554	0	0	0	0	0	0	0	0	0	0	0	119	0	0	0	0	0	483	0	0	0	0	0	0	0
PACA-CA	PACA	DO51499	81	3956	435	41	88	186	720	4788	0.414043	4.14043	41.4043	414.043	4140.43	male	64	deceased	222	993	102	0	0	843	0	0	0	0	0	0	0	0	0	0	0	37	0	0	0	0	0	0	0	0	0	0	0	0	0
PACA-CA	PACA	DO51500	152	6128	811	49	156	325	1571	11128	1.22709	12.2709	122.709	1227.09	12270.9	female	69	alive	482	1069	0	0	0	4108	0	0	0	0	0	0	0	0	0	0	0	0	0	0	0	0	0	933	0	0	0	0	0	0	0
PACA-CA	PACA	DO51501	92	4388	450	79	134	297	1112	8696	0.521625	5.21625	52.1625	521.625	5216.25	male	53	deceased	294	826	190	0	0	2359	0	0	0	0	0	0	0	0	0	0	0	212	0	0	0	0	0	759	0	0	0	0	0	0	0
PACA-CA	PACA	DO51502	12	7227	599	2	12	54	218	1217	0.112058	1.12058	11.2058	112.058	1120.58	male	47	deceased	310	1451	722	0	0	1122	0	0	0	0	0	0	0	0	0	0	0	364	0	0	0	94	326	0	0	0	0	0	0	0	0
PACA-CA	PACA	DO51503	67	3533	283	80	144	205	536	4112	0.311841	3.11841	31.1841	311.841	3118.41	female	46	deceased	837	800	531	0	0	809	0	0	0	0	0	0	0	0	0	0	0	22	0	0	0	0	0	0	0	0	0	0	0	0	0
PACA-CA	PACA	DO51504	66	5855	357	62	104	210	849	5309	0.509079	5.09079	50.9079	509.079	5090.79	female	67	deceased	494	1102	253	0	0	1412	0	0	0	0	0	0	0	0	0	0	0	0	0	0	0	0	0	0	0	0	0	0	0	0	0
PACA-CA	PACA	DO51505	23	3947	403	20	27	61	203	1412	0.119594	1.19594	11.9594	119.594	1195.94	female	64	deceased	351	958	0	0	0	2222	0	0	0	0	0	0	0	0	0	0	0	0	0	0	0	0	0	753	0	0	0	0	0	0	0
PACA-CA	PACA	DO51506	35	4532	717	6	14	39	288	2175	0.208965	2.08965	20.8965	208.965	2089.65	female	62	deceased	1316	1005	199	0	0	1119	0	0	0	0	0	0	0	0	0	0	0	32	0	0	0	0	0	0	0	0	0	0	0	0	0
PACA-CA	PACA	DO51507	210	5048	405	284	580	982	3293	19014	1.36976	13.6976	136.976	1369.76	13697.6	male	73	deceased	2571	913	338	0	0	1277	0	0	0	0	0	0	0	0	0	0	0	95	0	0	0	0	0	0	0	0	0	0	0	0	0
PACA-CA	PACA	DO51508	7	1042	54	1	1	2	21	79	0.00960905	0.0960905	0.960905	9.60905	96.0905	female	83			209	0	333	0	370	0	0	0	0	0	0	0	0	0	0	0	0	0	0	0	0	0	126	0	0	0	0	0	0	0
PACA-CA	PACA	DO51509	37	3845	269	87	174	366	773	2423	0.183824	1.83824	18.3824	183.824	1838.24	male	66	deceased	515	724	0	0	0	523	0	0	0	0	0	0	0	0	0	0	0	0	0	0	0	0	0	0	0	0	0	0	0	0	0
PACA-CA	PACA	DO51510	75	9942	1430	15	35	128	1004	10056	0.963472	9.63472	96.3472	963.472	9634.72	male	43	deceased	287	477	349	3434	0	2913	0	0	0	0	0	2078	0	0	0	0	0	504	0	0	0	0	0	0	0	0	0	0	0	0	0
PACA-CA	PACA	DO51511	102	7959	1080	60	101	281	1381	11073	1.06948	10.6948	106.948	1069.48	10694.8	female	67	deceased	688	976	283	3585	0	1967	0	0	0	0	0	0	0	0	0	0	0	247	0	0	0	0	0	739	0	0	0	0	0	0	0
PACA-CA	PACA	DO51512	144	5035	365	54	158	407	1475	10492	0.936842	9.36842	93.6842	936.842	9368.42	male	42	deceased	184	594	185	2151	0	1306	0	0	0	0	0	0	0	0	0	0	0	165	0	0	0	0	0	571	0	0	0	0	0	0	0
PACA-CA	PACA	DO51513	27	3964	309	27	46	75	258	1637	0.140998	1.40998	14.0998	140.998	1409.98	female	85	alive	769	825	158	1459	0	1466	0	0	0	0	0	0	0	0	0	0	0	22	0	0	0	0	0	0	0	0	0	0	0	0	0
PACA-CA	PACA	DO51514	79	7688	922	94	183	418	1339	8531	0.784774	7.84774	78.4774	784.774	7847.74	male	61	deceased	1191	1649	410	0	0	1948	0	0	0	0	0	0	0	0	0	0	0	104	0	0	0	0	0	0	0	0	0	0	0	0	0
PACA-CA	PACA	DO51515	22	5075	587	12	44	67	239	1574	0.144266	1.44266	14.4266	144.266	1442.66	male	73	alive	1799	593	0	0	0	2922	0	0	0	0	0	0	0	0	0	0	0	0	0	0	0	0	0	1540	0	0	0	0	0	0	0
PACA-CA	PACA	DO51518	160	4907	789	106	379	705	2959	16671	1.03431	10.3431	103.431	1034.31	10343.1	female	66	deceased	129	1156	156	0	0	1351	0	0	0	0	0	0	0	0	0	0	0	32	0	0	0	0	0	0	0	0	0	0	0	0	0
PACA-CA	PACA	DO51519	54	4069	436	75	141	332	1134	4692	0.289465	2.89465	28.9465	289.465	2894.65	female	70	deceased	579	914	146	0	0	2359	0	0	0	0	0	0	0	0	0	0	0	111	0	0	0	0	0	515	0	0	0	0	0	0	0
PACA-CA	PACA	DO51520	152	14972	1122	68	131	550	4255	34584	2.94054	29.4054	294.054	2940.54	29405.4	male	73	deceased	139	1063	466	5795	0	4057	0	0	0	0	0	0	0	0	0	0	0	192	0	0	0	471	776	2007	0	0	0	0	0	0	0
PACA-CA	PACA	DO51521	0	283	18	0	0	0	0	0	0	0	0	0	0	female	78			5	0	22	0	3	0	0	0	0	0	0	0	0	0	0	0	0	0	0	0	0	0	2	0	0	0	0	0	0	0
PACA-CA	PACA	DO51522	42	4871	475	33	83	129	398	2420	0.269515	2.69515	26.9515	269.515	2695.15	female	50	deceased	201	1271	0	0	0	688	0	0	0	0	0	0	0	0	0	0	0	0	0	0	0	53	282	0	0	0	0	0	0	0	0
PACA-CA	PACA	DO51523	71	4273	255	25	87	161	721	4144	0.392009	3.92009	39.2009	392.009	3920.09	male	48	deceased	318	1017	0	0	0	2442	0	0	0	0	0	0	0	0	0	0	0	0	0	0	0	0	0	788	0	0	0	0	0	0	0
PACA-CA	PACA	DO51524	105	7790	711	41	138	491	3530	17100	1.05689	10.5689	105.689	1056.89	10568.9	male	79	alive	1251	1573	379	0	0	3804	0	0	0	0	0	0	0	0	0	0	0	333	0	0	0	111	427	1136	0	0	0	0	0	0	0
PACA-CA	PACA	DO51525	46	3276	311	18	39	59	405	2245	0.194718	1.94718	19.4718	194.718	1947.18	male	38	deceased	690	670	0	1355	0	1208	0	0	0	0	0	0	0	0	0	0	0	0	0	0	0	0	0	0	0	0	0	0	0	0	0
PACA-CA	PACA	DO51527	181	8622	1223	176	417	875	4032	22734	2.0559	20.559	205.59	2055.9	20559	female	86	deceased	349	1505	372	2488	0	2959	0	0	0	0	0	0	0	0	0	0	0	210	0	0	0	0	0	1005	0	0	0	0	0	0	0
PACA-CA	PACA	DO51528	44	4741	568	28	100	169	551	3314	0.269542	2.69542	26.9542	269.542	2695.42	male	62	alive	2325	1310	0	0	0	2560	0	0	0	0	0	0	0	0	0	0	0	0	0	0	0	0	0	849	0	0	0	0	0	0	0
PACA-CA	PACA	DO51529	137	13411	1466	107	219	527	3180	26804	2.37403	23.7403	237.403	2374.03	23740.3	male	87	deceased	276	1835	268	0	0	5928	0	0	0	0	0	0	0	0	0	0	0	560	0	0	0	306	483	2963	0	991	0	0	0	0	0
PACA-CA	PACA	DO51530	73	9769	1258	13	32	145	1161	9678	0.93948	9.3948	93.948	939.48	9394.8	female	43	deceased	670	793	390	5870	0	1837	0	0	0	0	0	0	0	0	0	0	0	711	0	0	0	0	0	0	0	0	0	0	0	0	0
PACA-CA	PACA	DO51531	31	5625	816	22	51	98	326	2041	0.225314	2.25314	22.5314	225.314	2253.14	male	48	deceased	1273	1167	220	0	0	3272	0	0	0	0	0	0	0	0	0	0	0	105	0	0	0	0	0	835	0	0	0	0	0	0	0
PACA-CA	PACA	DO51532	61	4086	486	74	223	473	1018	4372	0.328354	3.28354	32.8354	328.354	3283.54	female	59	alive	1973	1203	0	0	0	523	0	0	0	0	0	0	0	0	0	0	0	0	0	0	0	0	0	0	0	0	0	0	0	0	0
PACA-CA	PACA	DO51533	75	4862	372	49	83	212	704	5172	0.471173	4.71173	47.1173	471.173	4711.73	male	67	alive	4173	1067	122	0	0	2595	0	0	0	0	0	0	0	0	0	0	0	143	0	0	0	56	135	698	0	0	0	0	0	0	0
PACA-CA	PACA	DO51534	12	4218	592	13	28	50	175	1027	0.0666811	0.666811	6.66811	66.6811	666.811	female	79	deceased	278	1182	0	0	0	3024	0	0	0	0	0	0	0	0	0	0	0	0	0	0	0	0	0	0	0	0	0	0	0	0	0
PACA-CA	PACA	DO51535	96	5173	303	56	139	234	1075	7070	0.641679	6.41679	64.1679	641.679	6416.79	male	84	deceased	764	1007	172	1517	0	1676	0	0	0	0	0	0	0	0	0	0	0	83	0	0	0	0	0	666	0	0	0	0	0	0	0
PACA-CA	PACA	DO51536	153	7632	575	59	162	349	2052	16337	1.53831	15.3831	153.831	1538.31	15383.1	female	82	deceased	446	1032	239	0	0	4226	0	0	0	0	0	0	0	0	0	0	0	207	0	0	0	0	0	1860	0	0	0	0	0	0	0
PACA-CA	PACA	DO51537	56	5082	660	26	54	120	671	4089	0.367728	3.67728	36.7728	367.728	3677.28	male	73	deceased	699	1493	0	0	0	1175	0	0	0	0	0	0	0	0	0	0	0	0	0	0	0	0	0	0	0	0	0	0	0	0	0
PACA-CA	PACA	DO51538	194	6134	563	257	505	1151	5060	25508	1.56769	15.6769	156.769	1567.69	15676.9	female	76	deceased	361	1532	209	0	0	554	0	0	0	0	0	0	0	0	0	0	0	63	0	0	0	0	0	0	0	0	0	0	0	0	0
PACA-CA	PACA	DO51540	64	4490	495	40	94	168	590	4402	0.378566	3.78566	37.8566	378.566	3785.66	female	69	deceased	141	1537	0	0	0	806	0	0	0	0	0	0	0	0	0	0	0	0	0	0	0	0	0	0	0	0	0	0	0	0	0
PACA-CA	PACA	DO51541	238	7019	523	66	176	700	4151	28948	2.15852	21.5852	215.852	2158.52	21585.2	male	81	deceased	325	1174	341	0	0	1450	0	0	0	0	0	0	0	0	0	0	0	348	0	0	0	0	0	0	0	0	0	0	0	0	0
PACA-CA	PACA	DO51542	99	5431	518	42	82	195	1008	7926	0.70832	7.0832	70.832	708.32	7083.2	female	54	deceased	369	1566	0	0	0	712	0	0	0	0	0	0	0	0	0	0	0	0	0	0	0	0	0	0	0	0	0	0	0	0	0
PACA-CA	PACA	DO51543	24	6038	709	77	131	176	501	2413	0.190906	1.90906	19.0906	190.906	1909.06	female	76	deceased	1431	1347	401	0	0	1750	0	0	0	0	0	0	0	0	0	0	0	0	0	0	0	0	0	0	0	0	0	0	0	0	0
PACA-CA	PACA	DO51544	111	4196	455	245	388	949	4886	14238	0.601815	6.01815	60.1815	601.815	6018.15	male	69	deceased	234	883	211	0	0	2345	0	0	0	0	0	0	0	0	0	0	0	173	0	0	0	0	0	560	0	0	0	0	0	0	0
PACA-CA	PACA	DO51546	28	5029	298	10	26	62	371	1675	0.185504	1.85504	18.5504	185.504	1855.04	female	73	alive	220	1190	0	1359	0	2444	0	0	0	0	0	0	0	0	0	0	0	0	0	0	0	0	0	0	0	0	0	0	0	0	0
PACA-CA	PACA	DO51548	19	7384	807	5	7	34	203	1605	0.184825	1.84825	18.4825	184.825	1848.25	female	55	alive	2177	1244	0	0	0	4219	0	0	0	0	0	0	0	0	0	0	0	0	0	0	0	347	722	0	0	0	0	0	0	0	0
PACA-CA	PACA	DO51549	4	7206	509	0	1	3	31	363	0.0379725	0.379725	3.79725	37.9725	379.725	female	76	alive	229	2415	0	0	0	1180	0	0	0	0	0	0	0	0	0	0	0	0	0	0	0	0	0	0	0	0	0	0	0	0	0
PAEN-AU	PAEN	DO46744	10	1143	45	0	3	7	34	178	0.014769	0.14769	1.4769	14.769	147.69	male	69	alive	1916	33	0	0	0	1092	0	0	0	0	0	0	0	0	0	0	0	0	0	0	0	0	0	0	0	0	0	0	0	0	0
PAEN-AU	PAEN	DO46745	3	970	51	0	0	4	24	66	0.00376008	0.0376008	0.376008	3.76008	37.6008	male	48	alive	1803	37	0	333	0	449	0	0	0	0	0	0	0	0	0	0	0	0	0	0	0	0	0	0	0	0	0	0	0	0	0
PAEN-AU	PAEN	DO46747	5	1792	120	0	0	4	14	176	0.0115774	0.115774	1.15774	11.5774	115.774	male	74	deceased	102	150	70	503	0	1061	0	0	0	0	0	0	0	0	0	0	0	0	0	0	0	0	0	0	0	0	0	0	0	0	0
PAEN-AU	PAEN	DO46749	68	2389	2393	0	7	19	143	1565	0.209908	2.09908	20.9908	209.908	2099.08	male	78	alive	1379	517	0	0	0	1862	0	0	0	0	0	0	0	0	0	0	0	0	0	0	0	0	0	0	0	0	0	0	0	0	0
PAEN-AU	PAEN	DO46751	12	3360	182	9	12	22	89	635	0.0520985	0.520985	5.20985	52.0985	520.985	male	76	deceased	600	194	0	1061	0	1269	0	0	0	0	0	0	0	0	0	0	0	0	0	0	0	0	0	0	0	0	0	0	0	0	0
PAEN-AU	PAEN	DO46753	5	4629	171	0	1	6	46	328	0.030491	0.30491	3.0491	30.491	304.91	female	59	alive	1173	177	0	2218	0	902	0	0	0	0	0	0	0	0	0	0	0	0	0	0	0	0	0	0	0	0	0	0	0	0	0
PAEN-AU	PAEN	DO46755	2	3142	137	0	0	0	12	89	0.00811971	0.0811971	0.811971	8.11971	81.1971	male	59	deceased	25	94	0	0	0	1874	0	0	0	0	0	1164	0	0	0	0	0	0	0	0	0	0	0	0	0	0	0	0	0	0	0
PAEN-AU	PAEN	DO46757	16	3485	169	1	3	7	79	751	0.0720489	0.720489	7.20489	72.0489	720.489	male	66	alive	503	104	0	0	0	1800	0	0	0	0	0	895	0	0	0	0	0	0	0	0	0	0	0	0	0	0	0	0	0	0	0
PAEN-AU	PAEN	DO46759	21	3300	192	0	3	60	135	1361	0.0895442	0.895442	8.95442	89.5442	895.442	male	61	alive	903	269	139	1481	0	598	0	0	0	0	0	0	0	0	0	0	0	66	0	0	0	0	0	0	0	0	0	0	0	0	0
PAEN-AU	PAEN	DO46761	4	2716	175	2	3	5	34	239	0.0143121	0.143121	1.43121	14.3121	143.121	female	67	alive	764	131	0	556	0	2000	0	0	0	0	0	0	0	0	0	0	0	0	0	0	0	0	0	0	0	0	0	0	0	0	0
PAEN-AU	PAEN	DO46763	11	2698	137	0	1	13	81	421	0.0383477	0.383477	3.83477	38.3477	383.477	male	79	alive	870	152	0	505	0	2024	0	0	0	0	0	0	0	0	0	0	0	0	0	0	0	0	0	0	0	0	0	0	0	0	0
PAEN-AU	PAEN	DO46767	2	1010	1014	0	0	0	0	28	0.00266113	0.0266113	0.266113	2.66113	26.6113	female	65	alive	608	36	0	0	0	966	0	0	0	0	0	0	0	0	0	0	0	0	0	0	0	0	0	0	0	0	0	0	0	0	0
PAEN-AU	PAEN	DO46769	8	5252	236	1	2	4	41	596	0.0553515	0.553515	5.53515	55.3515	553.515	female	69	alive	638	233	180	1954	0	2274	0	0	0	0	0	0	0	0	0	490	0	79	0	0	0	0	0	0	0	0	0	0	0	0	0
PAEN-AU	PAEN	DO46771	4	1191	53	0	0	0	9	95	0.00627605	0.0627605	0.627605	6.27605	62.7605	female	45	alive	652	57	0	319	0	661	0	0	0	0	0	0	0	0	0	0	0	0	0	0	0	0	0	0	0	0	0	0	0	0	0
PAEN-AU	PAEN	DO46773	0	539	29	0	0	0	0	0	0	0	0	0	0	female	44	alive	576	35	0	0	0	449	0	0	0	0	0	0	0	0	0	0	0	0	0	0	0	0	0	0	0	0	0	0	0	0	0
PAEN-AU	PAEN	DO46777	0	1724	76	0	0	0	0	0	0	0	0	0	0	male	81	alive	453	35	0	0	0	1663	0	0	0	0	0	0	0	0	0	0	0	0	0	0	0	0	0	0	0	0	0	0	0	0	0
PAEN-AU	PAEN	DO46779	2	7560	198	0	0	10	35	218	0.0195369	0.195369	1.95369	19.5369	195.369	male	77	alive	437	0	0	0	0	0	0	0	0	0	0	0	0	0	0	0	0	0	0	0	0	0	0	0	0	0	0	0	0	0	0
PAEN-AU	PAEN	DO46781	5	1001	49	0	0	0	2	53	0.00646708	0.0646708	0.646708	6.46708	64.6708	male	56	alive	328	48	0	263	0	558	0	0	0	0	0	0	0	0	0	0	0	0	0	0	0	0	0	0	0	0	0	0	0	0	0
PAEN-AU	PAEN	DO46783	70	9227	876	43	137	245	1106	8756	0.83457	8.3457	83.457	834.57	8345.7	male	78	alive	350	1232	219	0	0	6617	0	0	0	0	0	0	0	0	0	0	0	248	0	0	0	0	0	0	0	0	0	0	0	0	0
PAEN-AU	PAEN	DO46785	10	4092	166	3	10	21	56	476	0.0528737	0.528737	5.28737	52.8737	528.737	male	59	alive	392	77	0	1298	0	2512	0	0	0	0	0	0	0	0	0	0	0	0	0	0	0	0	0	0	0	0	0	0	0	0	0
PAEN-AU	PAEN	DO48520	0	1718	107	0	0	0	0	0	0	0	0	0	0	female	59	alive	537	40	0	524	0	1136	0	0	0	0	0	0	0	0	0	0	0	0	0	0	0	0	0	0	0	0	0	0	0	0	0
PAEN-AU	PAEN	DO48539	54	5261	191	1	5	41	357	3487	0.367085	3.67085	36.7085	367.085	3670.85	male	38	deceased	209	272	967	0	0	1619	0	0	0	0	0	0	0	0	0	0	0	519	0	0	0	0	0	0	0	0	0	0	0	0	0
PAEN-AU	PAEN	DO48541	6	1923	94	0	0	1	25	166	0.0149085	0.149085	1.49085	14.9085	149.085	male	68	alive	429	76	54	584	0	1199	0	0	0	0	0	0	0	0	0	0	0	0	0	0	0	0	0	0	0	0	0	0	0	0	0
PAEN-AU	PAEN	DO48545	1	1398	50	0	0	0	0	16	0.00180639	0.0180639	0.180639	1.80639	18.0639	male	56	alive	370	122	0	811	0	455	0	0	0	0	0	0	0	0	0	0	0	0	0	0	0	0	0	0	0	0	0	0	0	0	0
PAEN-AU	PAEN	DO48553	0	1244	57	0	0	0	0	0	0	0	0	0	0	male	64	alive	482	38	0	0	0	1188	0	0	0	0	0	0	0	0	0	0	0	0	0	0	0	0	0	0	0	0	0	0	0	0	0
PAEN-AU	PAEN	DO48554	0	650	28	0	0	0	0	0	0	0	0	0	0	male	38	alive	275	57	0	270	0	317	0	0	0	0	0	0	0	0	0	0	0	0	0	0	0	0	0	0	0	0	0	0	0	0	0
PAEN-AU	PAEN	DO48557	0	1945	138	0	0	0	0	0	0	0	0	0	0	male	52	alive	227	222	0	525	0	797	0	0	0	0	0	0	0	0	0	0	0	0	0	0	0	0	0	0	0	0	0	0	0	0	0
PAEN-AU	PAEN	DO48573	7	1944	140	4	10	11	75	287	0.0175832	0.175832	1.75832	17.5832	175.832	male	71	alive	242	140	58	0	0	1549	0	0	0	0	0	0	0	0	0	0	0	83	0	0	0	0	0	0	0	0	0	0	0	0	0
PAEN-AU	PAEN	DO48578	148	2174	154	2	18	93	476	3608	0.423873	4.23873	42.3873	423.873	4238.73	female	59	alive	7	192	0	565	0	1119	0	0	0	0	0	0	0	0	0	0	0	0	0	0	0	0	0	0	0	0	0	0	0	0	0
PAEN-AU	PAEN	DO48581	5	4218	201	0	0	4	35	336	0.0272509	0.272509	2.72509	27.2509	272.509	male	64	alive	40	195	0	1510	0	1304	0	0	0	0	0	0	0	0	0	0	0	0	0	0	0	0	0	0	0	0	0	0	0	0	0
PAEN-AU	PAEN	DO51169	0	821	40	0	0	0	0	0	0	0	0	0	0	male	35	alive	708	73	0	0	0	744	0	0	0	0	0	0	0	0	0	0	0	0	0	0	0	0	0	0	0	0	0	0	0	0	0
PAEN-AU	PAEN	DO51170	3	1933	84	1	1	2	15	108	0.00749303	0.0749303	0.749303	7.49303	74.9303	male	41	alive	3016	59	63	618	0	883	0	0	0	0	0	0	0	0	0	0	0	17	0	0	0	0	0	0	0	0	0	0	0	0	0
PAEN-AU	PAEN	DO51171	2	3208	152	0	0	0	5	114	0.00845238	0.0845238	0.845238	8.45238	84.5238	female	74	alive	2943	174	0	851	0	924	0	0	0	0	0	614	0	0	0	0	0	0	0	0	0	0	0	0	0	0	0	0	0	0	0
PAEN-AU	PAEN	DO51172	30	2011	117	31	37	46	117	718	0.0779539	0.779539	7.79539	77.9539	779.539	male	62	alive	2723	101	0	0	0	1896	0	0	0	0	0	0	0	0	0	0	0	0	0	0	0	0	0	0	0	0	0	0	0	0	0
PAEN-AU	PAEN	DO51173	1	584	19	0	0	0	0	6	0.000769356	0.00769356	0.0769356	0.769356	7.69356	female	39	alive	1244	37	0	0	0	486	0	0	0	0	0	0	0	0	0	0	0	0	0	0	0	0	0	0	0	0	0	0	0	0	0
PAEN-AU	PAEN	DO51174	0	1002	37	0	0	0	0	0	0	0	0	0	0	male	63	alive	1519	75	0	367	0	417	0	0	0	0	0	0	0	0	0	0	0	0	0	0	0	0	0	0	0	0	0	0	0	0	0
PAEN-AU	PAEN	DO51175	1	2747	103	0	0	0	0	29	0.00361887	0.0361887	0.361887	3.61887	36.1887	female	71	deceased	413	65	0	556	0	2090	0	0	0	0	0	0	0	0	0	0	0	0	0	0	0	0	0	0	0	0	0	0	0	0	0
PAEN-AU	PAEN	DO51176	24	2699	113	1	16	52	239	1156	0.0853353	0.853353	8.53353	85.3353	853.353	female	64	alive	1378	191	219	1033	0	1084	0	0	0	0	0	0	0	0	0	0	0	156	0	0	0	0	0	0	0	0	0	0	0	0	0
PAEN-AU	PAEN	DO51177	2	1469	27	0	0	3	16	44	0.00379626	0.0379626	0.379626	3.79626	37.9626	male	36	alive	1072	45	0	0	0	811	0	0	0	0	0	0	0	0	0	0	0	0	0	0	0	0	0	0	0	0	0	0	0	0	0
PAEN-AU	PAEN	DO51178	9	1479	141	3	4	5	29	217	0.0171995	0.171995	1.71995	17.1995	171.995	male	53	deceased	121	137	0	455	0	662	0	0	0	0	0	0	0	0	0	0	0	0	0	0	0	0	0	0	0	0	0	0	0	0	0
PAEN-AU	PAEN	DO51179	2	1255	46	0	0	1	2	38	0.00324323	0.0324323	0.324323	3.24323	32.4323	male	64	alive	2456	30	0	275	0	940	0	0	0	0	0	0	0	0	0	0	0	0	0	0	0	0	0	0	0	0	0	0	0	0	0
PAEN-AU	PAEN	DO51180	9	6082	226	9	13	32	144	957	0.0707283	0.707283	7.07283	70.7283	707.283	male	56	alive		1794	238	0	0	3138	0	0	0	0	0	0	0	0	0	0	0	178	0	0	0	0	0	0	0	0	0	0	0	0	0
PAEN-AU	PAEN	DO51181	1	382	14	0	0	2	6	6	0.000503243	0.00503243	0.0503243	0.503243	5.03243	female	26	alive	2402	44	0	0	0	334	0	0	0	0	0	0	0	0	0	0	0	0	0	0	0	0	0	0	0	0	0	0	0	0	0
PAEN-AU	PAEN	DO51182	9	4690	194	0	2	3	109	677	0.0545406	0.545406	5.45406	54.5406	545.406	male	50	deceased	522	132	1231	0	0	1986	0	0	0	0	0	0	0	0	0	0	0	1299	0	0	0	0	0	0	0	0	0	0	0	0	0
PAEN-AU	PAEN	DO51184	3	2087	85	3	7	10	22	80	0.00824819	0.0824819	0.824819	8.24819	82.4819	female	34	alive	2345	81	93	556	0	1023	0	0	0	0	0	0	0	0	0	0	0	0	0	0	0	0	0	0	0	0	0	0	0	0	0
PAEN-AU	PAEN	DO51185	0	241	8	0	0	0	0	0	0	0	0	0	0	male	17	alive		19	0	71	0	149	0	0	0	0	0	0	0	0	0	0	0	0	0	0	0	0	0	0	0	0	0	0	0	0	0
PAEN-AU	PAEN	DO51187	16	4487	259	8	12	22	127	931	0.0945781	0.945781	9.45781	94.5781	945.781	female	69	alive	2318	87	119	0	0	2267	0	0	0	0	0	1758	0	0	0	0	0	154	0	0	0	0	0	0	0	0	0	0	0	0	0
PAEN-IT	PAEN	DO52122	3	1936	78	0	1	4	16	130	0.00765141	0.0765141	0.765141	7.65141	76.5141	female	43	alive	1986	135	0	839	0	621	0	0	0	0	0	0	0	0	0	0	0	0	0	0	0	0	0	0	0	0	0	0	0	0	0
PAEN-IT	PAEN	DO52123	3	1330	91	0	2	10	17	47	0.00515558	0.0515558	0.515558	5.15558	51.5558	male	56	alive	5415	111	31	405	0	777	0	0	0	0	0	0	0	0	0	0	0	0	0	0	0	0	0	0	0	0	0	0	0	0	0
PAEN-IT	PAEN	DO52124	15	24070	177	1	9	71	574	6092	0.466521	4.66521	46.6521	466.521	4665.21	male	58	deceased	2359	0	0	0	0	0	0	0	0	0	0	0	0	0	0	0	0	0	0	0	0	0	0	0	0	0	0	0	0	0	0
PAEN-IT	PAEN	DO52125	28	3178	227	175	435	576	1236	4586	0.114978	1.14978	11.4978	114.978	1149.78	male	79	deceased	140	65	0	768	0	2295	0	0	0	0	0	0	0	0	0	0	0	0	0	0	0	0	0	0	0	0	0	0	0	0	0
PAEN-IT	PAEN	DO52126	160	11034	1012	42	145	438	2873	25608	2.28117	22.8117	228.117	2281.17	22811.7	male	50	alive	4346	216	823	0	0	4221	0	0	0	0	0	4831	0	0	0	0	0	494	0	0	0	0	0	0	0	0	0	0	0	0	0
PAEN-IT	PAEN	DO52127	2	1343	79	0	0	2	10	30	0.00353851	0.0353851	0.353851	3.53851	35.3851	female	41	alive	4260	69	44	521	0	577	0	0	0	0	0	0	0	0	0	0	0	16	0	0	0	0	0	0	0	0	0	0	0	0	0
PAEN-IT	PAEN	DO52128	19	1543	117	10	50	78	197	619	0.0378812	0.378812	3.78812	37.8812	378.812	male	42	alive	2771	288	0	0	0	1143	0	0	0	0	0	0	0	0	0	0	0	0	0	0	0	0	0	0	0	0	0	0	0	0	0
PAEN-IT	PAEN	DO52129	6	8152	128	1	2	8	90	849	0.0644362	0.644362	6.44362	64.4362	644.362	female	46	alive	2828	0	0	0	0	0	0	0	0	0	0	0	0	0	0	0	0	0	0	0	0	0	0	0	0	0	0	0	0	0	0
PAEN-IT	PAEN	DO52131	26	2411	101	0	2	10	61	809	0.0809981	0.809981	8.09981	80.9981	809.981	male	38	alive	3576	136	66	0	0	991	0	0	0	0	0	697	182	0	0	0	0	83	0	0	0	0	0	0	0	0	0	0	0	0	0
PAEN-IT	PAEN	DO52132	55	3482	272	3	17	97	485	2579	0.252294	2.52294	25.2294	252.294	2522.94	female	71	deceased	287	120	93	1128	0	1875	0	0	0	0	0	0	0	0	0	0	0	0	0	0	0	0	0	0	0	0	0	0	0	0	0
PAEN-IT	PAEN	DO52134	0	1775	89	0	0	0	0	0	0	0	0	0	0	male	71	alive	3319	129	0	413	0	1101	0	0	0	0	0	0	0	0	0	0	0	0	0	0	0	0	0	0	0	0	0	0	0	0	0
PAEN-IT	PAEN	DO52135	13	2928	135	0	3	19	76	519	0.0501452	0.501452	5.01452	50.1452	501.452	female	47	alive	2054	112	75	0	0	2233	0	0	0	0	0	0	0	0	0	0	0	58	0	0	0	0	0	0	0	0	0	0	0	0	0
PAEN-IT	PAEN	DO52136	0	2429	147	0	0	0	0	0	0	0	0	0	0	female	70	alive	3186	91	0	563	0	1743	0	0	0	0	0	0	0	0	0	0	0	0	0	0	0	0	0	0	0	0	0	0	0	0	0
PAEN-IT	PAEN	DO52137	227	2706	59	19	56	179	1227	10305	0.809223	8.09223	80.9223	809.223	8092.23	female	30	deceased	1570	65	0	0	0	2629	0	0	0	0	0	0	0	0	0	0	0	0	0	0	0	0	0	0	0	0	0	0	0	0	0
PAEN-IT	PAEN	DO52139	11	3398	189	1	1	8	45	416	0.0492414	0.492414	4.92414	49.2414	492.414	female	61	alive	1542	135	105	1366	0	1467	0	0	0	0	0	0	0	0	0	0	0	6	0	0	0	0	0	0	0	0	0	0	0	0	0
PAEN-IT	PAEN	DO52141	14	1654	113	11	12	18	55	315	0.0305055	0.305055	3.05055	30.5055	305.055	female	46	alive	1187	127	48	0	0	1287	0	0	0	0	0	0	0	0	0	0	0	41	0	0	0	0	0	0	0	0	0	0	0	0	0
PAEN-IT	PAEN	DO52142	3	2518	129	1	2	5	29	135	0.00995157	0.0995157	0.995157	9.95157	99.5157	female	62	alive	1140	140	0	0	0	2087	0	0	0	0	0	0	0	0	0	0	0	0	0	0	0	0	0	0	0	0	0	0	0	0	0
PAEN-IT	PAEN	DO52143	16	3303	173	4	13	33	124	754	0.0682862	0.682862	6.82862	68.2862	682.862	male	59	alive	1224	171	268	1464	0	528	0	0	0	0	0	0	0	0	0	0	0	235	0	0	0	0	0	0	0	0	0	0	0	0	0
PAEN-IT	PAEN	DO52146	44	4559	205	20	74	180	701	3601	0.259195	2.59195	25.9195	259.195	2591.95	male	75	alive	1152	203	166	2090	0	1739	0	0	0	0	0	0	0	0	0	0	0	41	0	0	0	0	0	0	0	0	0	0	0	0	0
PAEN-IT	PAEN	DO52147	0	2284	151	0	0	0	0	0	0	0	0	0	0	male	48	alive	1068	130	0	901	0	1087	0	0	0	0	0	0	0	0	0	0	0	0	0	0	0	0	0	0	0	0	0	0	0	0	0
PAEN-IT	PAEN	DO52148	19	245	20	3	7	11	28	68	0.00601484	0.0601484	0.601484	6.01484	60.1484	male	64	alive	1187	16	0	64	0	163	0	0	0	0	0	0	0	0	0	0	0	0	0	0	0	0	0	0	0	0	0	0	0	0	0
PAEN-IT	PAEN	DO52149	2	1349	111	0	0	2	4	36	0.00355432	0.0355432	0.355432	3.55432	35.5432	female	66	alive	541	105	0	0	0	1232	0	0	0	0	0	0	0	0	0	0	0	0	0	0	0	0	0	0	0	0	0	0	0	0	0
PAEN-IT	PAEN	DO52150	10	6007	88	1	7	32	124	830	0.0776179	0.776179	7.76179	77.6179	776.179	male	40	alive	1097	27	2585	0	0	1781	0	0	0	0	0	0	0	0	0	0	0	1590	0	0	0	0	0	0	0	0	0	0	0	0	0
PAEN-IT	PAEN	DO52151	9	11761	945	0	3	14	94	1108	0.13677	1.3677	13.677	136.77	1367.7	male	56	alive	1096	881	0	0	0	6092	4768	0	0	0	0	0	0	0	0	0	0	0	0	0	0	0	0	0	0	0	0	0	0	0	0
PAEN-IT	PAEN	DO52152	5	1807	67	0	0	2	15	116	0.0119026	0.119026	1.19026	11.9026	119.026	female	44	alive	1082	33	45	528	0	992	0	0	0	0	0	0	0	0	0	172	0	25	0	0	0	0	0	0	0	0	0	0	0	0	0
PAEN-IT	PAEN	DO52153	0	996	40	0	0	0	0	0	0	0	0	0	0	male	57	alive	1068	155	0	285	0	544	0	0	0	0	0	0	0	0	0	0	0	0	0	0	0	0	0	0	0	0	0	0	0	0	0
PAEN-IT	PAEN	DO52154	42	1757	57	1	2	15	115	892	0.095351	0.95351	9.5351	95.351	953.51	male	71	alive	1062	38	0	0	0	1711	0	0	0	0	0	0	0	0	0	0	0	0	0	0	0	0	0	0	0	0	0	0	0	0	0
PAEN-IT	PAEN	DO52155	46	1889	108	21	47	57	204	1236	0.112278	1.12278	11.2278	112.278	1122.78	male	60	alive	757	84	0	0	0	1699	0	0	0	0	0	0	0	0	0	0	0	0	0	0	0	0	0	0	0	0	0	0	0	0	0
PAEN-IT	PAEN	DO52156	8	2756	83	1	2	8	57	287	0.0284888	0.284888	2.84888	28.4888	284.888	male	53	alive	1007	128	0	1269	0	891	0	0	0	0	0	0	0	0	0	0	0	0	0	0	0	0	0	0	0	0	0	0	0	0	0
PAEN-IT	PAEN	DO52158	0	1104	54	0	0	0	0	0	0	0	0	0	0	male	55	alive	1007	61	0	342	0	614	0	0	0	0	0	0	0	0	0	0	0	0	0	0	0	0	0	0	0	0	0	0	0	0	0
PAEN-IT	PAEN	DO52159	1	2565	110	0	0	0	3	33	0.0033143	0.033143	0.33143	3.3143	33.143	male	50	alive	986	141	0	994	0	938	0	0	0	0	0	0	0	0	0	0	0	0	0	0	0	0	0	0	0	0	0	0	0	0	0
PAEN-IT	PAEN	DO52161	245	10960	684	85	215	645	4028	35036	3.46961	34.6961	346.961	3469.61	34696.1	male	69	deceased	3	756	405	0	0	4470	0	0	0	0	0	0	1752	0	0	0	0	734	0	0	0	0	0	0	0	0	0	0	0	0	0
PAEN-IT	PAEN	DO52162	2	1250	17	0	0	0	9	36	0.00329348	0.0329348	0.329348	3.29348	32.9348	female	20	alive	956	28	0	0	0	126	0	0	0	0	0	0	0	0	0	0	0	0	0	0	0	0	0	0	0	0	0	0	0	0	0
PAEN-IT	PAEN	DO52164	17	3437	151	2	11	18	128	909	0.0754975	0.754975	7.54975	75.4975	754.975	male	66	alive	803	190	168	1727	0	625	0	0	0	0	0	0	0	0	0	0	0	45	0	0	0	0	0	0	0	0	0	0	0	0	0
PRAD-UK	PRCA	DO221503	2	44	1	0	0	0	0	0	0.000113707	0.00113707	0.0113707	0.113707	1.13707	male	54	alive	1814	9	0	15	0	20	0	0	0	0	0	0	0	0	0	0	0	0	0	0	0	0	0	0	0	0	0	0	0	0	0
PRAD-UK	PRCA	DO36221	50	3092	158	1	11	27	213	1920	0.199762	1.99762	19.9762	199.762	1997.62	male	59	alive	1547	820	0	0	0	810	0	0	0	0	0	0	0	0	0	0	0	0	0	0	0	0	0	0	0	0	0	0	0	0	0
PRAD-UK	PRCA	DO36223	2	1618	76	0	0	0	2	39	0.00418131	0.0418131	0.418131	4.18131	41.8131	male	63	alive	1632	346	0	0	0	1040	0	0	0	0	0	0	0	0	0	0	0	0	0	0	0	0	0	221	0	0	0	0	0	0	0
PRAD-CA	PRCA	DO46787	183	3668	301	11	30	123	956	9291	0.867331	8.67331	86.7331	867.331	8673.31	male	69	alive		465	0	1269	0	1478	0	0	0	0	0	0	0	0	0	0	0	0	0	0	0	0	0	392	0	0	0	0	0	0	0
PRAD-CA	PRCA	DO46788	33	5190	363	5	16	35	254	2270	0.221302	2.21302	22.1302	221.302	2213.02	male	72	alive		392	0	0	0	1860	0	0	0	0	0	0	0	0	0	0	0	0	0	0	0	0	0	0	0	0	0	0	0	0	0
PRAD-CA	PRCA	DO46790	57	3239	364	16	35	82	425	2943	0.238556	2.38556	23.8556	238.556	2385.56	male	71	alive		285	0	0	0	1093	0	0	0	0	0	0	0	0	0	0	0	0	0	0	0	0	0	0	0	0	0	0	0	0	0
PRAD-CA	PRCA	DO46792	116	5213	449	35	83	205	1333	9591	0.781358	7.81358	78.1358	781.358	7813.58	male	66	alive		305	0	1194	0	1874	0	0	0	0	0	0	0	0	0	0	0	0	0	0	0	0	0	0	0	0	0	0	0	0	0
PRAD-CA	PRCA	DO46793	26	1773	118	5	7	9	45	542	0.0595643	0.595643	5.95643	59.5643	595.643	male	58	alive		275	0	0	0	412	0	0	0	0	0	0	0	0	0	0	0	0	0	0	0	0	0	0	0	0	0	0	0	0	0
PRAD-CA	PRCA	DO46795	124	3381	413	15	34	130	899	6867	0.541715	5.41715	54.1715	541.715	5417.15	male	65	alive		350	0	0	0	985	0	0	0	0	0	0	0	0	0	0	0	0	0	0	0	0	0	0	0	0	0	0	0	0	0
PRAD-CA	PRCA	DO46796	77	2721	221	15	23	45	272	3031	0.270722	2.70722	27.0722	270.722	2707.22	male	51	alive		592	0	0	0	764	0	0	0	0	0	0	0	0	0	0	0	0	0	0	0	0	0	0	0	0	0	0	0	0	0
PRAD-UK	PRCA	DO48577	28	4014	315	4	15	38	173	1716	0.145224	1.45224	14.5224	145.224	1452.24	male	71	alive	1362	910	0	0	0	1141	0	0	0	0	0	0	0	0	0	0	0	0	0	0	0	0	0	0	0	0	0	0	0	0	0
PRAD-UK	PRCA	DO50414	4	805	27	0	0	3	10	46	0.00416064	0.0416064	0.416064	4.16064	41.6064	male	44	alive	1301	166	0	0	0	635	0	0	0	0	0	0	0	0	0	0	0	0	0	0	0	0	0	0	0	0	0	0	0	0	0
PRAD-UK	PRCA	DO50415	165	2843	313	28	78	174	630	5966	0.606129	6.06129	60.6129	606.129	6061.29	male	61	alive	1132	666	0	0	0	774	0	0	0	0	0	0	0	0	0	0	0	0	0	0	0	0	0	0	0	0	0	0	0	0	0
PRAD-UK	PRCA	DO50416	13	4220	269	0	1	10	81	735	0.0708859	0.708859	7.08859	70.8859	708.859	male	59	alive	937	839	0	0	0	1376	0	0	0	0	0	0	0	0	0	0	0	0	0	0	0	0	0	0	0	0	0	0	0	0	0
PRAD-UK	PRCA	DO50417	16	1560	147	3	7	9	32	300	0.0322514	0.322514	3.22514	32.2514	322.514	male	49	alive	1376	357	0	0	0	552	0	0	0	0	0	0	0	0	0	0	0	0	0	0	0	0	0	0	0	0	0	0	0	0	0
PRAD-UK	PRCA	DO50418	198	3360	513	15	63	207	1262	9445	0.859624	8.59624	85.9624	859.624	8596.24	male	66	alive	1236	294	0	0	0	1569	0	0	0	0	0	0	0	0	0	0	0	0	0	0	0	0	0	0	0	0	0	0	0	0	0
PRAD-UK	PRCA	DO50419	95	4061	262	5	27	98	836	5891	0.498495	4.98495	49.8495	498.495	4984.95	male	66	alive	1395	466	0	0	0	1086	0	0	0	0	0	0	0	0	0	0	0	0	0	0	0	0	0	0	0	0	0	0	0	0	0
PRAD-UK	PRCA	DO50420	62	4887	372	10	24	47	354	3484	0.391506	3.91506	39.1506	391.506	3915.06	male	60	alive	1425	1134	0	0	0	1074	0	0	0	0	0	0	0	0	0	0	0	0	0	0	0	0	0	0	0	0	0	0	0	0	0
PRAD-UK	PRCA	DO50421	83	2104	180	23	40	110	533	2890	0.225646	2.25646	22.5646	225.646	2256.46	male	66	alive	1229	391	0	0	0	689	0	0	0	0	0	0	0	0	0	0	0	0	0	0	0	0	0	0	0	0	0	0	0	0	0
PRAD-UK	PRCA	DO50422	36	3472	393	2	19	35	189	1575	0.161505	1.61505	16.1505	161.505	1615.05	male	61	alive	1156	530	0	0	0	976	0	0	0	0	0	0	0	0	0	0	0	0	0	0	0	0	0	0	0	0	0	0	0	0	0
PRAD-UK	PRCA	DO50423	30	1876	144	0	2	7	121	753	0.0727208	0.727208	7.27208	72.7208	727.208	male	64	alive	1172	323	0	0	0	575	0	0	0	0	0	0	0	0	0	0	0	0	0	0	0	0	0	0	0	0	0	0	0	0	0
PRAD-UK	PRCA	DO50424	58	2900	313	2	10	33	184	2065	0.217335	2.17335	21.7335	217.335	2173.35	male	57	alive	1585	648	0	0	0	490	0	0	0	0	0	0	0	0	0	0	0	0	0	0	0	0	0	0	0	0	0	0	0	0	0
PRAD-UK	PRCA	DO50428	52	2655	244	3	9	54	253	1890	0.178391	1.78391	17.8391	178.391	1783.91	male	72	alive	1423	308	0	0	0	954	0	0	0	0	0	0	0	0	0	0	0	0	0	0	0	0	0	0	0	0	0	0	0	0	0
PRAD-UK	PRCA	DO50430	128	2652	283	4	24	88	562	4774	0.438619	4.38619	43.8619	438.619	4386.19	male	54	alive	652	476	0	0	0	474	0	0	0	0	0	0	0	0	0	0	0	0	0	0	0	0	0	0	0	0	0	0	0	0	0
PRAD-UK	PRCA	DO50431	307	4341	459	26	100	383	2577	19551	1.722	17.22	172.2	1722	17220	male	65	alive	1185	356	0	0	0	993	0	0	0	0	0	0	0	0	0	0	0	0	0	0	0	0	0	0	0	0	0	0	0	0	0
PRAD-UK	PRCA	DO50432	194	3143	211	46	161	420	1829	11054	0.787862	7.87862	78.7862	787.862	7878.62	male	71	alive	1057	379	0	0	0	1044	0	0	0	0	0	0	0	0	0	0	0	0	0	0	0	0	0	0	0	0	0	0	0	0	0
PRAD-CA	PRCA	DO51044	86	3777	373	13	25	101	648	5383	0.41971	4.1971	41.971	419.71	4197.1	male	71	alive		292	0	0	0	1595	0	0	0	0	0	0	0	0	0	0	0	0	0	0	0	0	0	0	0	0	0	0	0	0	0
PRAD-CA	PRCA	DO51045	299	16228	603	10	68	693	7132	66211	6.26961	62.6961	626.961	6269.61	62696.1	male	79	alive		359	0	0	0	11843	0	0	0	0	0	0	0	0	0	0	0	0	0	0	0	0	0	0	0	0	0	0	0	0	0
PRAD-CA	PRCA	DO51046	298	5590	420	11	62	305	2252	21798	2.15245	21.5245	215.245	2152.45	21524.5	male	72	alive		753	0	0	0	3533	0	0	0	0	0	0	0	0	0	0	0	0	0	0	0	0	0	0	0	0	0	0	0	0	0
PRAD-CA	PRCA	DO51047	70	3407	262	3	10	41	315	3350	0.308159	3.08159	30.8159	308.159	3081.59	male	74	alive		744	0	0	0	1082	0	0	0	0	0	0	0	0	0	0	0	0	0	0	0	0	0	0	0	0	0	0	0	0	0
PRAD-CA	PRCA	DO51048	58	2990	290	3	26	51	258	2330	0.22408	2.2408	22.408	224.08	2240.8	male	70	alive		566	0	0	0	805	0	0	0	0	0	0	0	0	0	0	0	0	0	0	0	0	0	0	0	0	0	0	0	0	0
PRAD-CA	PRCA	DO51049	29	6113	665	2	5	34	317	2680	0.229064	2.29064	22.9064	229.064	2290.64	male	68	alive		188	0	1443	0	1371	0	0	0	0	0	0	0	0	0	0	0	0	0	0	0	0	0	0	0	0	0	0	0	0	0
PRAD-CA	PRCA	DO51050	71	5180	382	2	11	59	525	4644	0.475217	4.75217	47.5217	475.217	4752.17	male	71	alive		1150	0	0	0	796	0	0	0	0	0	0	0	0	0	0	0	0	0	0	0	0	0	0	0	0	0	0	0	0	0
PRAD-CA	PRCA	DO51051	75	8116	617	1	9	85	796	7450	0.786516	7.86516	78.6516	786.516	7865.16	male	61	alive		686	225	4102	0	2063	0	0	0	0	0	0	0	0	0	0	0	43	0	0	0	0	0	817	0	0	0	0	0	0	0
PRAD-CA	PRCA	DO51052	104	3308	314	11	34	92	723	4568	0.444532	4.44532	44.4532	444.532	4445.32	male	75	alive		641	0	0	0	726	0	0	0	0	0	0	0	0	0	0	0	0	0	0	0	0	0	0	0	0	0	0	0	0	0
PRAD-CA	PRCA	DO51053	51	3293	275	1	9	47	304	2483	0.217003	2.17003	21.7003	217.003	2170.03	male	61	alive		537	0	0	0	2231	0	0	0	0	0	0	0	0	0	0	0	0	0	0	0	0	0	479	0	0	0	0	0	0	0
PRAD-CA	PRCA	DO51054	96	3877	318	1	11	62	570	4941	0.480918	4.80918	48.0918	480.918	4809.18	male	73	alive		754	0	0	0	983	0	0	0	0	0	0	0	0	0	0	0	0	0	0	0	0	0	0	0	0	0	0	0	0	0
PRAD-CA	PRCA	DO51055	75	3096	384	11	23	111	548	3154	0.300031	3.00031	30.0031	300.031	3000.31	male	78	alive		765	0	0	0	1184	0	0	0	0	0	0	0	0	0	0	0	0	0	0	0	0	0	0	0	0	0	0	0	0	0
PRAD-CA	PRCA	DO51056	66	2407	157	5	11	38	198	1905	0.205269	2.05269	20.5269	205.269	2052.69	male	68	alive		596	0	0	0	746	0	0	0	0	0	0	0	0	0	0	0	0	0	0	0	0	0	0	0	0	0	0	0	0	0
PRAD-CA	PRCA	DO51057	100	3957	468	23	94	197	687	5418	0.511294	5.11294	51.1294	511.294	5112.94	male	80	alive		574	0	0	0	1473	0	0	0	0	0	0	0	0	0	0	0	0	0	0	0	0	0	0	0	0	0	0	0	0	0
PRAD-CA	PRCA	DO51060	64	4219	309	29	101	143	468	3783	0.348894	3.48894	34.8894	348.894	3488.94	male	63	alive		846	0	0	0	920	0	0	0	0	0	0	0	0	0	0	0	0	0	0	0	0	0	0	0	0	0	0	0	0	0
PRAD-CA	PRCA	DO51061	144	4797	468	10	27	121	761	7892	0.892558	8.92558	89.2558	892.558	8925.58	male	71	alive		903	0	0	0	1132	0	0	0	0	0	0	0	0	0	0	0	0	0	0	0	0	0	572	0	0	0	0	0	0	0
PRAD-CA	PRCA	DO51062	121	2909	289	7	18	54	341	4865	0.454814	4.54814	45.4814	454.814	4548.14	male	72	alive		485	0	0	0	800	0	0	0	0	0	0	0	0	0	0	0	0	0	0	0	0	0	0	0	0	0	0	0	0	0
PRAD-CA	PRCA	DO51063	63	1971	106	7	21	60	254	1791	0.160447	1.60447	16.0447	160.447	1604.47	male	54	alive		228	0	0	0	714	0	0	0	0	0	0	0	0	0	0	0	0	0	0	0	0	0	0	0	0	0	0	0	0	0
PRAD-CA	PRCA	DO51064	84	3263	331	6	15	62	538	4367	0.354161	3.54161	35.4161	354.161	3541.61	male	70	alive		569	0	0	0	857	0	0	0	0	0	0	0	0	0	0	0	0	0	0	0	0	0	0	0	0	0	0	0	0	0
PRAD-CA	PRCA	DO51065	79	2392	1104	0	1	25	285	2644	0.24417	2.4417	24.417	244.17	2441.7	male	55	alive		444	0	0	0	1629	0	0	0	0	0	0	0	0	0	0	0	0	0	0	0	0	0	303	0	0	0	0	0	0	0
PRAD-CA	PRCA	DO51066	114	3571	361	19	28	83	514	5472	0.526016	5.26016	52.6016	526.016	5260.16	male	70	alive		733	0	0	0	906	0	0	0	0	0	0	0	0	0	0	0	0	0	0	0	0	0	0	0	0	0	0	0	0	0
PRAD-CA	PRCA	DO51067	126	2363	211	12	41	116	497	3937	0.384715	3.84715	38.4715	384.715	3847.15	male	74	alive		390	0	0	0	1608	0	0	0	0	0	0	0	0	0	0	0	0	0	0	0	0	0	0	0	0	0	0	0	0	0
PRAD-CA	PRCA	DO51068	44	2230	188	0	0	15	120	1184	0.126783	1.26783	12.6783	126.783	1267.83	male	56	alive		521	0	0	0	1701	0	0	0	0	0	0	0	0	0	0	0	0	0	0	0	0	0	0	0	0	0	0	0	0	0
PRAD-CA	PRCA	DO51069	72	2721	252	42	86	131	340	2900	0.253143	2.53143	25.3143	253.143	2531.43	male	59	alive		514	0	0	0	775	0	0	0	0	0	0	0	0	0	0	0	0	0	0	0	0	0	0	0	0	0	0	0	0	0
PRAD-CA	PRCA	DO51070	92	2612	242	3	15	55	276	3036	0.310503	3.10503	31.0503	310.503	3105.03	male	57	alive		627	0	0	0	1614	0	0	0	0	0	0	0	0	0	0	0	0	0	0	0	0	0	361	0	0	0	0	0	0	0
PRAD-CA	PRCA	DO51072	121	2246	211	9	34	70	567	3998	0.351155	3.51155	35.1155	351.155	3511.55	male	60	alive		441	0	0	0	809	0	0	0	0	0	0	0	0	0	0	0	0	0	0	0	0	0	0	0	0	0	0	0	0	0
PRAD-CA	PRCA	DO51073	116	3082	146	6	25	88	578	5230	0.46195	4.6195	46.195	461.95	4619.5	male	52	alive		417	0	0	0	862	0	0	0	0	0	0	0	0	0	0	0	0	0	0	0	0	0	0	0	0	0	0	0	0	0
PRAD-CA	PRCA	DO51074	109	3084	239	4	16	77	667	5048	0.434355	4.34355	43.4355	434.355	4343.55	male	74	alive		405	0	0	0	938	0	0	0	0	0	0	0	0	0	0	0	0	0	0	0	0	0	0	0	0	0	0	0	0	0
PRAD-CA	PRCA	DO51075	350	4366	420	66	143	638	4413	29299	1.9745	19.745	197.45	1974.5	19745	male	63	alive		380	0	0	0	825	0	0	0	0	0	0	0	0	0	0	0	0	0	0	0	0	0	456	0	0	0	0	0	0	0
PRAD-CA	PRCA	DO51078	173	5286	394	12	49	234	1892	15351	1.18162	11.8162	118.162	1181.62	11816.2	male	66	alive		386	0	0	0	4202	0	0	0	0	0	0	0	0	0	0	0	0	0	0	0	0	0	628	0	0	0	0	0	0	0
PRAD-CA	PRCA	DO51079	90	2607	247	8	23	82	506	3536	0.303171	3.03171	30.3171	303.171	3031.71	male	60	alive		393	0	0	0	1897	0	0	0	0	0	0	0	0	0	0	0	0	0	0	0	0	0	294	0	0	0	0	0	0	0
PRAD-CA	PRCA	DO51080	74	2278	191	10	18	45	255	2539	0.217816	2.17816	21.7816	217.816	2178.16	male	51	alive		364	0	0	0	1902	0	0	0	0	0	0	0	0	0	0	0	0	0	0	0	0	0	0	0	0	0	0	0	0	0
PRAD-CA	PRCA	DO51081	106	3724	304	5	18	60	504	5475	0.510058	5.10058	51.0058	510.058	5100.58	male	75	alive		595	0	0	0	1073	0	0	0	0	0	0	0	0	0	0	0	0	0	0	0	0	0	0	0	0	0	0	0	0	0
PRAD-CA	PRCA	DO51083	155	2637	236	12	33	147	767	5460	0.528136	5.28136	52.8136	528.136	5281.36	male	67	alive		551	0	0	0	771	0	0	0	0	0	0	0	0	0	0	0	0	0	0	0	0	0	0	0	0	0	0	0	0	0
PRAD-CA	PRCA	DO51084	30	2210	179	3	6	21	141	966	0.0856678	0.856678	8.56678	85.6678	856.678	male	61	alive		339	0	0	0	802	0	0	0	0	0	0	0	0	0	0	0	0	0	0	0	0	0	0	0	0	0	0	0	0	0
PRAD-CA	PRCA	DO51085	235	3441	298	15	43	162	1272	11227	1.04486	10.4486	104.486	1044.86	10448.6	male	71	alive		608	0	0	0	955	0	0	0	0	0	0	0	0	0	0	0	0	0	0	0	0	0	0	0	0	0	0	0	0	0
PRAD-CA	PRCA	DO51086	348	4220	454	163	498	1192	4666	27882	1.89756	18.9756	189.756	1897.56	18975.6	male	70	alive		281	0	0	0	1346	0	0	0	0	0	0	0	0	0	0	0	0	0	0	0	0	0	0	0	0	0	0	0	0	0
PRAD-CA	PRCA	DO51087	21	2791	230	3	9	31	134	1005	0.0757327	0.757327	7.57327	75.7327	757.327	male	70	alive		100	0	0	0	1195	0	0	0	0	0	0	0	0	0	0	0	0	0	0	0	0	0	0	0	0	0	0	0	0	0
PRAD-CA	PRCA	DO51088	237	3578	436	26	76	311	1818	12993	1.0957	10.957	109.57	1095.7	10957	male	59	alive		415	0	0	0	1539	0	0	0	0	0	0	0	0	0	0	0	0	0	0	0	0	0	0	0	0	0	0	0	0	0
PRAD-CA	PRCA	DO51089	132	3348	274	22	83	202	761	5852	0.571036	5.71036	57.1036	571.036	5710.36	male	55	alive		703	0	0	0	782	0	0	0	0	0	0	0	0	0	0	0	0	0	0	0	0	0	0	0	0	0	0	0	0	0
PRAD-CA	PRCA	DO51090	206	2841	259	15	55	177	901	8549	0.756211	7.56211	75.6211	756.211	7562.11	male	66	alive		465	0	0	0	951	0	0	0	0	0	0	0	0	0	0	0	0	0	0	0	0	0	0	0	0	0	0	0	0	0
PRAD-CA	PRCA	DO51091	217	7033	381	32	141	450	2612	21735	1.97199	19.7199	197.199	1971.99	19719.9	male	56	alive		786	0	1666	0	439	0	0	0	0	0	0	0	0	0	0	0	0	0	0	0	0	0	0	0	0	0	0	0	0	0
PRAD-CA	PRCA	DO51092	25	3250	216	70	137	336	1039	2380	0.104985	1.04985	10.4985	104.985	1049.85	male	60	alive		608	0	0	0	989	0	0	0	0	0	0	0	0	0	0	0	0	0	0	0	0	0	0	0	0	0	0	0	0	0
PRAD-CA	PRCA	DO51093	110	3359	294	25	68	181	763	5565	0.477427	4.77427	47.7427	477.427	4774.27	male	54	alive		552	0	0	0	922	0	0	0	0	0	0	0	0	0	0	0	0	0	0	0	0	0	0	0	0	0	0	0	0	0
PRAD-CA	PRCA	DO51094	458	9136	392	82	263	1069	8111	68857	5.40662	54.0662	540.662	5406.62	54066.2	male	66	alive		474	0	0	0	6415	0	0	0	0	0	0	0	0	0	0	0	0	0	0	0	0	0	0	0	0	0	0	0	0	0
PRAD-CA	PRCA	DO51095	28	488	20	1	10	18	79	258	0.0176556	0.176556	1.76556	17.6556	176.556	male	61	alive		78	0	0	0	312	0	0	0	0	0	0	0	0	0	0	0	0	0	0	0	0	0	0	0	0	0	0	0	0	0
PRAD-CA	PRCA	DO51096	67	2081	211	18	87	160	512	2508	0.180157	1.80157	18.0157	180.157	1801.57	male	52	alive		315	0	0	0	915	0	0	0	0	0	0	0	0	0	0	0	0	0	0	0	0	0	0	0	0	0	0	0	0	0
PRAD-CA	PRCA	DO51097	44	2198	210	8	19	32	205	1461	0.124964	1.24964	12.4964	124.964	1249.64	male	71	alive		351	0	0	0	673	0	0	0	0	0	0	0	0	0	0	0	0	0	0	0	0	0	0	0	0	0	0	0	0	0
PRAD-CA	PRCA	DO51098	64	2727	230	8	16	31	179	2059	0.225512	2.25512	22.5512	225.512	2255.12	male	63	alive		507	0	0	0	1808	0	0	0	0	0	0	0	0	0	0	0	0	0	0	0	0	0	392	0	0	0	0	0	0	0
PRAD-CA	PRCA	DO51099	45	2929	206	3	8	25	155	1737	0.170308	1.70308	17.0308	170.308	1703.08	male	49	alive		864	0	0	0	778	0	0	0	0	0	0	0	0	0	0	0	0	0	0	0	0	0	0	0	0	0	0	0	0	0
PRAD-CA	PRCA	DO51100	5	2894	249	0	1	3	16	197	0.018697	0.18697	1.8697	18.697	186.97	male	55	alive		343	0	0	0	1204	0	0	0	0	0	0	0	0	0	0	0	0	0	0	0	0	0	0	0	0	0	0	0	0	0
PRAD-CA	PRCA	DO51102	75	2598	257	1	26	96	431	2796	0.25177	2.5177	25.177	251.77	2517.7	male	62	alive		539	0	0	0	587	0	0	0	0	0	0	0	0	0	0	0	0	0	0	0	0	0	0	0	0	0	0	0	0	0
PRAD-CA	PRCA	DO51103	67	3255	226	5	21	74	346	2740	0.281793	2.81793	28.1793	281.793	2817.93	male	66	alive		390	0	0	0	1361	0	0	0	0	0	0	0	0	0	0	0	0	0	0	0	0	0	0	0	0	0	0	0	0	0
PRAD-CA	PRCA	DO51104	68	3012	290	3	6	26	226	2578	0.264648	2.64648	26.4648	264.648	2646.48	male	63	alive		868	0	0	0	687	0	0	0	0	0	0	0	0	0	0	0	0	0	0	0	0	0	0	0	0	0	0	0	0	0
PRAD-CA	PRCA	DO51105	121	4385	331	17	49	174	975	6606	0.685582	6.85582	68.5582	685.582	6855.82	male	66	alive		835	0	0	0	1699	0	0	0	0	0	0	0	0	0	0	0	0	0	0	0	0	0	0	0	0	0	0	0	0	0
PRAD-CA	PRCA	DO51106	63	3028	187	9	10	48	345	2472	0.246491	2.46491	24.6491	246.491	2464.91	male	44	alive		307	0	0	0	1734	0	0	0	0	0	0	0	0	0	0	0	0	0	0	0	0	0	318	0	0	0	0	0	0	0
PRAD-CA	PRCA	DO51107	135	2758	215	14	48	160	802	6066	0.481097	4.81097	48.1097	481.097	4810.97	male	59	alive		412	0	0	0	1045	0	0	0	0	0	0	0	0	0	0	0	0	0	0	0	0	0	0	0	0	0	0	0	0	0
PRAD-CA	PRCA	DO51108	8	5435	253	3	5	10	84	680	0.0561816	0.561816	5.61816	56.1816	561.816	male	68	alive		650	0	0	0	3603	0	0	0	0	0	0	0	0	0	0	0	0	0	0	0	0	0	0	0	0	0	0	0	0	0
PRAD-CA	PRCA	DO51109	81	3333	295	24	53	101	494	3863	0.348839	3.48839	34.8839	348.839	3488.39	male	64	alive		668	0	0	0	1986	0	0	0	0	0	0	0	0	0	0	0	0	0	0	0	0	0	641	0	0	0	0	0	0	0
PRAD-CA	PRCA	DO51110	123	5520	1455	9	29	119	838	8297	0.877301	8.77301	87.7301	877.301	8773.01	male	69	alive		913	0	0	0	2527	0	0	0	0	0	0	0	0	0	0	0	0	0	0	0	0	0	996	0	0	0	0	0	0	0
PRAD-CA	PRCA	DO51111	109	5136	306	9	25	126	1020	7964	0.723362	7.23362	72.3362	723.362	7233.62	male	53	alive		787	0	0	0	1162	0	0	0	0	0	0	0	0	0	0	0	0	0	0	0	0	0	0	0	0	0	0	0	0	0
PRAD-CA	PRCA	DO51112	68	2228	164	6	27	70	332	1964	0.195762	1.95762	19.5762	195.762	1957.62	male	60	alive		608	0	0	0	641	0	0	0	0	0	0	0	0	0	0	0	0	0	0	0	0	0	0	0	0	0	0	0	0	0
PRAD-CA	PRCA	DO51113	51	7631	215	0	8	83	718	7299	0.50287	5.0287	50.287	502.87	5028.7	male	57	alive		518	0	0	0	5140	0	0	0	0	0	0	0	0	0	0	0	0	0	0	0	0	0	0	0	0	0	0	0	0	0
PRAD-CA	PRCA	DO51114	139	4194	274	6	19	113	673	7322	0.753265	7.53265	75.3265	753.265	7532.65	male	61	alive		733	0	0	0	1107	0	0	0	0	0	0	0	0	0	0	0	0	0	0	0	0	0	0	0	0	0	0	0	0	0
PRAD-CA	PRCA	DO51115	31	3992	262	12	32	46	196	1615	0.159903	1.59903	15.9903	159.903	1599.03	male	56	alive		521	0	0	0	756	0	0	0	0	0	0	0	0	0	0	0	0	0	0	0	0	0	0	0	0	0	0	0	0	0
PRAD-CA	PRCA	DO51116	72	2760	206	2	9	45	255	2405	0.256771	2.56771	25.6771	256.771	2567.71	male	52	alive		552	0	0	0	1784	0	0	0	0	0	0	0	0	0	0	0	0	0	0	0	0	0	386	0	0	0	0	0	0	0
PRAD-CA	PRCA	DO51117	171	3768	183	15	38	143	1217	10851	0.832552	8.32552	83.2552	832.552	8325.52	male	60	alive		272	0	0	0	3132	0	0	0	0	0	0	0	0	0	0	0	0	0	0	0	0	0	320	0	0	0	0	0	0	0
PRAD-CA	PRCA	DO51118	57	3234	297	0	5	34	310	2748	0.238188	2.38188	23.8188	238.188	2381.88	male	60	alive		783	0	0	0	795	0	0	0	0	0	0	0	0	0	0	0	0	0	0	0	0	0	0	0	0	0	0	0	0	0
PRAD-CA	PRCA	DO51120	51	2890	281	2	10	28	190	1849	0.190446	1.90446	19.0446	190.446	1904.46	male	57	alive		655	0	0	0	1566	0	0	0	0	0	0	0	0	0	0	0	0	0	0	0	0	0	645	0	0	0	0	0	0	0
PRAD-CA	PRCA	DO51121	201	3523	378	52	132	281	991	10258	0.914983	9.14983	91.4983	914.983	9149.83	male	52	alive		487	0	0	0	895	0	0	0	0	0	0	0	0	0	0	0	0	0	0	0	0	0	0	0	0	0	0	0	0	0
PRAD-CA	PRCA	DO51122	41	2539	208	4	9	33	143	1332	0.134509	1.34509	13.4509	134.509	1345.09	male	55	alive		446	0	0	0	843	0	0	0	0	0	0	0	0	0	0	0	0	0	0	0	0	0	0	0	0	0	0	0	0	0
PRAD-CA	PRCA	DO51123	134	3005	155	62	296	515	1196	6037	0.5203	5.203	52.03	520.3	5203	male	65	alive		657	0	0	0	548	0	0	0	0	0	0	0	0	0	0	0	0	0	0	0	0	0	0	0	0	0	0	0	0	0
PRAD-CA	PRCA	DO51124	113	2957	263	0	7	27	355	3887	0.431752	4.31752	43.1752	431.752	4317.52	male	60	alive		788	0	0	0	652	0	0	0	0	0	0	0	0	0	0	0	0	0	0	0	0	0	0	0	0	0	0	0	0	0
PRAD-CA	PRCA	DO51126	42	2545	177	0	5	14	117	1070	0.138115	1.38115	13.8115	138.115	1381.15	male	51	alive		584	0	0	0	643	0	0	0	0	0	0	0	0	0	0	0	0	0	0	0	0	0	249	0	0	0	0	0	0	0
PRAD-CA	PRCA	DO51127	162	3413	243	26	38	87	676	7734	0.714423	7.14423	71.4423	714.423	7144.23	male	58	alive		485	0	0	0	534	0	0	0	0	0	0	0	0	0	0	0	0	0	0	0	0	0	746	0	0	0	0	0	0	0
PRAD-CA	PRCA	DO51128	9	2187	153	0	0	0	20	239	0.0254329	0.254329	2.54329	25.4329	254.329	male	66	alive		361	0	0	0	1544	0	0	0	0	0	0	0	0	0	0	0	0	0	0	0	0	0	266	0	0	0	0	0	0	0
PRAD-CA	PRCA	DO51129	171	3351	341	13	37	114	1026	8471	0.740414	7.40414	74.0414	740.414	7404.14	male	65	alive		427	0	0	0	886	0	0	0	0	0	0	0	0	0	0	0	0	0	0	0	0	0	0	0	0	0	0	0	0	0
PRAD-CA	PRCA	DO51131	48	1675	88	0	2	14	103	1023	0.103887	1.03887	10.3887	103.887	1038.87	male	57	alive		423	0	0	0	355	0	0	0	0	0	0	0	0	0	0	0	0	0	0	0	0	0	0	0	0	0	0	0	0	0
PRAD-CA	PRCA	DO51132	35	560	28	0	0	1	10	233	0.0253256	0.253256	2.53256	25.3256	253.256	male	56	alive		97	0	0	0	149	0	0	0	0	0	0	0	0	0	0	0	0	0	0	0	0	0	0	0	0	0	0	0	0	0
PRAD-CA	PRCA	DO51133	78	4280	447	0	25	64	385	3707	0.431363	4.31363	43.1363	431.363	4313.63	male	62	alive		588	0	0	0	666	0	0	0	0	0	0	0	0	0	0	0	0	0	0	0	0	0	0	0	0	0	0	0	0	0
PRAD-CA	PRCA	DO51134	53	3133	210	5	13	56	375	2278	0.214556	2.14556	21.4556	214.556	2145.56	male	71	alive		504	0	0	0	2585	0	0	0	0	0	0	0	0	0	0	0	0	0	0	0	0	0	0	0	0	0	0	0	0	0
PRAD-CA	PRCA	DO51135	213	5008	268	15	69	196	1725	13879	1.37831	13.7831	137.831	1378.31	13783.1	male	60	alive		519	0	0	0	1148	0	0	0	0	0	0	0	0	0	0	0	0	0	0	0	0	0	0	0	0	0	0	0	0	0
PRAD-CA	PRCA	DO51136	14	450	57	0	0	0	8	56	0.00814038	0.0814038	0.814038	8.14038	81.4038	male	63	alive		74	0	0	0	112	0	0	0	0	0	0	0	0	0	0	0	0	0	0	0	0	0	0	0	0	0	0	0	0	0
PRAD-CA	PRCA	DO51137	131	3641	537	9	29	116	679	5709	0.616306	6.16306	61.6306	616.306	6163.06	male	63	alive		842	0	0	0	1711	0	0	0	0	0	0	0	0	0	0	0	0	0	0	0	0	0	734	0	0	0	0	0	0	0
PRAD-CA	PRCA	DO51138	90	3643	272	45	153	196	562	4019	0.423649	4.23649	42.3649	423.649	4236.49	male	60	alive		962	0	0	0	1246	0	0	0	0	0	0	0	0	0	0	0	0	0	0	0	0	0	0	0	0	0	0	0	0	0
PRAD-CA	PRCA	DO51139	86	3658	272	15	41	122	452	4176	0.406487	4.06487	40.6487	406.487	4064.87	male	59	alive		485	0	0	0	1071	0	0	0	0	0	0	0	0	0	0	0	0	0	0	0	0	0	535	0	0	0	0	0	0	0
PRAD-CA	PRCA	DO51140	16	511	23	1	1	2	8	87	0.0105644	0.105644	1.05644	10.5644	105.644	male	59	alive		73	0	211	0	225	0	0	0	0	0	0	0	0	0	0	0	0	0	0	0	0	0	0	0	0	0	0	0	0	0
PRAD-CA	PRCA	DO51141	25	2425	237	3	7	30	111	898	0.078335	0.78335	7.8335	78.335	783.35	male	63	alive		392	0	0	0	645	0	0	0	0	0	0	0	0	0	0	0	0	0	0	0	0	0	0	0	0	0	0	0	0	0
PRAD-CA	PRCA	DO51142	88	3867	343	11	29	115	729	4995	0.439705	4.39705	43.9705	439.705	4397.05	male	69	alive		1578	0	0	0	803	0	0	0	0	0	0	0	0	0	0	0	0	0	0	0	0	0	0	0	0	0	0	0	0	0
PRAD-CA	PRCA	DO51143	77	3569	465	18	45	90	439	4465	0.355093	3.55093	35.5093	355.093	3550.93	male	69	alive		757	0	0	0	1024	0	0	0	0	0	0	0	0	0	0	0	0	0	0	0	0	0	0	0	0	0	0	0	0	0
PRAD-CA	PRCA	DO51144	107	3530	373	20	49	116	601	5125	0.488048	4.88048	48.8048	488.048	4880.48	male	67	alive		720	0	0	0	876	0	0	0	0	0	0	0	0	0	0	0	0	0	0	0	0	0	0	0	0	0	0	0	0	0
PRAD-CA	PRCA	DO51145	60	2956	224	1	2	10	159	1857	0.229171	2.29171	22.9171	229.171	2291.71	male	58	alive		569	0	0	0	834	0	0	0	0	0	0	0	0	0	0	0	0	0	0	0	0	0	0	0	0	0	0	0	0	0
PRAD-CA	PRCA	DO51147	51	2627	252	6	23	48	195	1670	0.173115	1.73115	17.3115	173.115	1731.15	male	66	alive		483	0	0	0	766	0	0	0	0	0	0	0	0	0	0	0	0	0	0	0	0	0	0	0	0	0	0	0	0	0
PRAD-CA	PRCA	DO51148	212	8395	455	27	85	427	3620	27807	2.29965	22.9965	229.965	2299.65	22996.5	male	54	alive		422	0	0	0	6156	0	0	0	0	0	0	0	0	0	0	0	0	0	0	0	0	0	0	0	0	0	0	0	0	0
PRAD-CA	PRCA	DO51150	198	3290	327	9	35	160	888	8207	0.841716	8.41716	84.1716	841.716	8417.16	male	61	alive		750	0	0	0	862	0	0	0	0	0	0	0	0	0	0	0	0	0	0	0	0	0	0	0	0	0	0	0	0	0
PRAD-CA	PRCA	DO51152	1	3868	497	0	0	1	6	48	0.00499794	0.0499794	0.499794	4.99794	49.9794	male	55	alive		508	0	0	0	1166	0	0	0	0	0	0	0	0	0	0	0	0	0	0	0	0	0	0	0	0	0	0	0	0	0
PRAD-CA	PRCA	DO51153	72	3236	300	5	9	39	317	3094	0.301055	3.01055	30.1055	301.055	3010.55	male	57	alive		546	0	0	0	1148	0	0	0	0	0	0	0	0	0	0	0	0	0	0	0	0	0	0	0	0	0	0	0	0	0
PRAD-CA	PRCA	DO51154	106	2585	329	4	12	50	336	3320	0.354055	3.54055	35.4055	354.055	3540.55	male	58	alive		473	0	0	0	765	0	0	0	0	0	0	0	0	0	0	0	0	0	0	0	0	0	0	0	0	0	0	0	0	0
PRAD-CA	PRCA	DO51155	116	3264	314	21	63	211	703	5572	0.489229	4.89229	48.9229	489.229	4892.29	male	61	alive		657	0	0	0	816	0	0	0	0	0	0	0	0	0	0	0	0	0	0	0	0	0	0	0	0	0	0	0	0	0
PRAD-CA	PRCA	DO51156	70	1258	84	6	10	21	150	1196	0.113784	1.13784	11.3784	113.784	1137.84	male	45	alive		219	0	0	0	282	0	0	0	0	0	0	0	0	0	0	0	0	0	0	0	0	0	0	0	0	0	0	0	0	0
PRAD-CA	PRCA	DO51157	55	2164	272	5	44	131	418	1812	0.153789	1.53789	15.3789	153.789	1537.89	male	58	alive		555	0	0	0	712	0	0	0	0	0	0	0	0	0	0	0	0	0	0	0	0	0	0	0	0	0	0	0	0	0
PRAD-CA	PRCA	DO51158	55	1861	184	7	30	47	218	1614	0.132255	1.32255	13.2255	132.255	1322.55	male	58	alive		138	0	0	0	1507	0	0	0	0	0	0	0	0	0	0	0	0	0	0	0	0	0	196	0	0	0	0	0	0	0
PRAD-CA	PRCA	DO51159	12	1111	99	3	12	14	38	192	0.0172266	0.172266	1.72266	17.2266	172.266	male	43	alive		189	0	0	0	581	0	0	0	0	0	0	0	0	0	0	0	0	0	0	0	0	0	0	0	0	0	0	0	0	0
PRAD-UK	PRCA	DO51953	427	7453	984	87	313	1148	6017	45753	4.1121	41.121	411.21	4112.1	41121	male	67	deceased	1392	611	203	0	0	4556	0	0	0	0	0	0	0	0	0	0	0	90	0	0	0	0	0	1061	0	0	0	0	0	0	0
PRAD-UK	PRCA	DO51954	130	6162	678	39	73	215	1142	11146	1.03507	10.3507	103.507	1035.07	10350.7	male	49	deceased	933	1161	0	0	0	1211	0	0	0	0	0	0	0	0	0	0	0	0	0	0	0	0	0	0	0	0	0	0	0	0	0
PRAD-UK	PRCA	DO51955	340	7056	961	201	644	2165	7374	39156	3.09986	30.9986	309.986	3099.86	30998.6	male	65	deceased	5382	1016	0	0	0	1540	0	0	0	0	0	0	0	0	0	0	0	0	0	0	0	0	0	521	0	0	0	0	0	0	0
PRAD-UK	PRCA	DO51956	197	4621	756	2	13	125	996	11766	1.17627	11.7627	117.627	1176.27	11762.7	male	62	deceased	2914	820	0	0	0	1207	0	0	0	0	0	0	0	0	0	0	0	0	0	0	0	0	0	476	0	0	0	0	0	0	0
PRAD-UK	PRCA	DO51958	216	6681	1222	82	194	456	2446	19513	1.86466	18.6466	186.466	1864.66	18646.6	male	66	deceased	3112	904	0	0	0	782	0	0	0	0	0	0	0	0	0	0	0	0	0	0	0	0	0	667	0	0	0	0	0	0	0
PRAD-UK	PRCA	DO51959	72	3734	648	6	23	55	389	3557	0.347385	3.47385	34.7385	347.385	3473.85	male	66	deceased	1274	696	0	0	0	1984	0	0	0	0	0	0	0	0	0	0	0	0	0	0	0	0	0	585	0	0	0	0	0	0	0
PRAD-UK	PRCA	DO51960	265	4724	1299	43	102	340	2075	17911	1.61756	16.1756	161.756	1617.56	16175.6	male	55	deceased	3824	753	0	0	0	2520	0	0	0	0	0	0	0	0	0	0	0	0	0	0	0	0	0	725	0	0	0	0	0	0	0
PRAD-UK	PRCA	DO51962	433	17685	3012	49	238	1303	11390	108027	9.89458	98.9458	989.458	9894.58	98945.8	male	56	deceased	4262	819	0	5248	0	820	0	0	0	0	0	2572	0	0	0	0	0	0	0	0	0	0	0	0	0	0	0	0	0	0	0
PRAD-UK	PRCA	DO51964	450	5288	656	120	237	774	5111	38114	3.07474	30.7474	307.474	3074.74	30747.4	male	67	deceased	1956	481	0	0	0	1454	0	0	0	0	0	0	0	0	0	0	0	0	0	0	0	0	0	528	0	0	0	0	0	0	0
PRAD-UK	PRCA	DO51965	759	12220	1334	96	288	1615	13729	129152	11.9844	119.844	1198.44	11984.4	119844	male	58	deceased	1322	814	0	5041	0	0	0	0	0	0	0	0	0	0	0	0	0	0	0	0	0	0	0	1431	0	0	0	0	0	0	0
[truncated: 35 more columns]

## Sheet: Table S2
Samples	SBS1-1Mb	SBS2-1Mb	SBS3-1Mb	SBS5-1Mb	SBS8-1Mb	SBS13-1Mb	SBS26-1Mb	SBS40-1Mb	SBS41-1Mb	SBS1-whole	SBS2-whole	SBS3-whole	SBS5-whole	SBS7a-whole	SBS8-whole	SBS13-whole	SBS18-whole	SBS26-whole	SBS34-whole	SBS35-whole	SBS36-whole	SBS39-whole
DO46325	53	42	753	206	0	68	0	0	0	289	226	2970	1741	0	936	413	0	0	0	0	0	0
DO46327	14	36	0	424	178	46	0	0	0	309	0	3992	2979	0	0	0	0	0	0	0	0	0
DO46328	110	105	0	389	0	155	0	538	0	459	333	2146	2609	0	0	455	0	0	0	0	0	0
DO46329	66	31	575	23	0	68	0	630	0	323	229	4505	1110	0	0	338	0	0	0	0	0	0
DO46330	161	543	1192	956	0	1368	0	0	0	745	2229	0	9157	0	0	6263	0	0	0	0	0	0
DO46331	48	0	347	0	0	0	0	287	0	437	0	3584	1889	0	1635	0	0	0	0	0	0	0
DO46333	91	0	894	0	0	0	0	730	0	514	0	5275	1505	0	1952	0	0	0	0	0	0	0
DO46334	18	22	0	98	0	41	0	0	0	554	0	0	2553	250	778	0	0	0	0	0	0	0
DO46336	125	36	0	80	0	93	0	491	0	941	0	0	2826	297	0	264	0	0	0	0	588	0
DO46338	78	22	0	10	0	51	0	601	0	644	0	0	3936	0	1886	0	0	0	0	0	0	0
DO46340	23	0	0	406	216	49	0	0	0	386	169	2648	1960	0	1381	261	0	0	0	0	0	0
DO46342	65	0	2524	968	1332	0	0	0	0	329	0	8111	3685	0	5174	0	0	0	0	0	0	0
DO46344	48	0	608	212	253	0	0	0	0	289	0	2765	1401	0	1545	0	0	0	0	0	0	0
DO46346	57	81	332	113	0	187	0	0	0	382	460	0	2358	0	1138	1246	0	0	0	0	0	0
DO46350	42	83	0	66	0	56	0	195	0	637	0	0	2403	0	731	0	0	0	0	0	0	0
DO46352	207	0	0	671	0	279	0	1509	0	611	214	0	4743	0	1718	707	0	0	0	0	0	2126
DO46354	49	27	0	548	380	61	0	0	0	390	172	0	3752	0	2523	375	0	0	0	0	0	0
DO46356	88	0	0	180	0	67	0	600	0	692	127	0	4277	0	1832	313	0	0	0	0	0	0
DO46358	73	0	0	60	0	0	0	584	0	688	0	0	3279	0	1282	0	0	0	0	0	0	1502
DO46360	77	48	599	246	0	36	0	0	0	536	0	0	4529	0	1733	366	0	0	0	0	0	0
DO46362	33	22	286	179	0	45	0	0	0	435	0	0	2990	0	900	0	0	0	0	0	0	987
DO46364	16	0	0	0	0	0	0	108	0	185	0	0	1400	0	585	0	0	0	0	0	0	0
DO46366	52	33	591	144	0	44	0	0	0	405	175	2951	1827	0	1092	300	0	0	0	0	0	0
DO46368	56	0	0	151	366	0	0	560	0	218	0	0	3146	0	3205	365	0	0	0	0	0	0
DO46370	144	0	898	243	0	0	0	941	0	514	0	0	5220	0	3400	0	0	0	0	0	0	3197
DO46372	123	0	1542	0	0	0	0	1148	0	330	0	6234	2189	0	2336	0	0	0	0	0	0	0
DO46374	127	0	0	219	0	0	0	858	0	606	0	0	5220	0	2363	0	0	0	0	0	0	0
DO46376	60	40	0	320	428	130	0	909	0	351	296	4047	1980	0	1965	522	0	0	0	0	0	0
DO46378	201	0	4710	1219	0	373	0	0	0	507	239	12639	3142	0	0	819	0	0	0	0	0	0
DO46380	42	24	549	263	305	52	0	0	0	360	0	3887	1756	0	1822	0	0	0	0	0	0	0
DO46382	99	0	0	74	0	0	0	736	0	482	0	0	5500	0	2661	0	0	0	0	0	0	0
DO46384	6	11	0	0	0	11	0	64	0	256	0	0	1131	120	458	0	0	0	0	0	0	0
DO46386	24	0	0	181	0	35	0	352	0	264	148	2683	1922	0	1233	244	0	0	0	0	0	0
DO46388	52	0	884	215	0	0	0	0	0	358	0	3592	2148	0	1453	0	0	0	0	0	0	0
DO46390	172	0	1439	82	0	0	0	1024	0	661	0	7094	3303	0	2494	0	0	0	0	0	0	0
DO46392	51	0	992	197	0	0	0	0	0	220	0	5212	1153	0	0	0	0	0	0	0	0	0
DO46394	187	0	2045	390	0	0	0	1691	0	670	0	11026	3558	0	0	0	0	0	0	0	0	0
DO46398	52	0	0	36	0	0	0	394	0	781	0	0	3288	0	1426	0	0	0	0	0	0	0
DO46400	204	0	0	211	0	0	0	2066	0	912	0	5976	4138	0	2949	0	0	0	0	0	0	0
DO46402	109	0	0	813	375	98	0	0	0	1055	0	0	5681	0	3408	0	0	0	0	0	0	2156
DO46408	38	0	0	0	0	0	0	344	0	433	0	0	3001	0	1662	0	0	0	0	0	0	0
DO46412	314	0	1205	429	0	0	0	1620	0	894	0	0	6534	0	3349	0	0	0	0	0	0	3277
DO46416	188	316	0	837	1386	289	0	1310	0	564	886	0	5868	0	4944	1064	0	0	0	2401	0	0
DO46420	136	0	0	557	1405	0	0	1961	0	362	0	0	7416	0	8574	0	0	0	0	0	0	0
DO46424	269	0	7309	1505	0	0	0	0	0	586	0	15767	3352	0	0	0	0	0	0	0	0	0
DO46448	104	194	1409	603	660	312	0	0	0	352	513	4285	2036	0	2429	796	0	0	0	0	0	0
DO46488	75	0	1912	384	0	0	0	0	0	271	0	0	4258	0	0	0	0	0	0	3319	0	2721
DO46493	292	0	2334	0	0	0	0	2094	0	671	0	7309	3084	0	2441	0	0	0	0	0	0	0
DO46498	53	110	0	50	0	143	0	507	0	779	1445	0	4337	0	0	1922	0	0	0	2306	0	0
DO46503	294	0	0	766	0	650	0	3739	0	820	488	8231	3242	0	0	1387	0	0	0	0	0	0
DO46542	120	0	3492	659	0	0	0	0	0	372	297	8102	3069	0	0	604	0	0	0	2515	0	0
DO46551	54	0	457	141	0	0	0	376	0	367	0	5481	1582	0	0	0	0	0	0	0	0	0
DO46556	101	0	1996	790	809	0	0	0	0	584	0	11118	4097	0	4142	0	0	0	0	0	0	0
DO46560	24	0	0	48	0	0	0	106	0	375	0	0	1652	0	887	0	0	0	0	0	0	0
DO46561	41	0	0	111	0	0	0	1041	0	240	0	3688	1500	0	1495	0	0	0	0	0	0	0
DO46566	86	16	0	250	0	68	0	394	0	550	92	0	2940	0	1212	294	0	0	0	0	0	0
DO46568	59	96	525	120	0	118	0	0	0	664	141	0	3230	0	2359	294	0	0	0	0	0	0
DO46571	117	79	0	168	0	151	0	833	0	660	519	0	4221	0	2193	885	0	0	0	0	0	0
DO46576	86	55	0	61	0	28	0	503	0	627	0	0	3472	0	1104	0	0	0	0	0	0	0
DO46581	125	0	0	269	0	0	0	864	0	458	222	0	3040	0	1756	218	0	0	0	0	0	0
DO46586	50	33	780	236	0	73	0	0	0	295	156	4385	1215	0	0	347	0	0	0	0	0	0
DO46588	71	0	0	0	0	84	0	746	0	513	0	2610	1748	0	0	0	0	0	0	0	2142	0
DO46591	149	0	0	930	0	0	1554	0	811	1696	0	0	15672	0	0	0	0	20043	3353	0	0	0
DO46593	40	0	808	246	0	0	0	0	0	410	0	6931	1506	0	0	0	0	0	0	0	0	0
DO46597	47	19	0	125	0	34	0	375	0	526	347	0	3624	0	2166	682	0	0	0	0	0	0
DO46602	169	0	0	377	0	0	0	1063	0	447	0	0	2832	0	1156	0	0	0	0	0	0	0
DO46606	334	0	1813	1030	0	217	0	1855	0	568	158	5659	3314	0	0	449	0	0	0	0	0	0
DO46611	74	30	1314	181	0	98	0	0	0	298	0	4714	2623	0	2175	509	0	0	0	0	0	0

## Sheet: Table S3
Samples	SBS1-1Mb	SBS2-1Mb	SBS3-1Mb	SBS5-1Mb	SBS7a-1Mb	SBS7b-1Mb	SBS13-1Mb	SBS36-1Mb	SBS1-whole	SBS2-whole	SBS3-whole	SBS5-whole	SBS8-whole	SBS13-whole	SBS18-whole
DO1000	8	7	0	36	0	0	4	0	242	106	0	1138	616	51	0
DO1001	31	71	811	121	0	0	143	0	261	348	4035	825	0	702	0
DO1002	27	104	660	95	107	0	139	0	140	510	0	3005	1809	589	0
DO1003	33	60	485	96	0	0	83	0	263	349	3390	720	0	481	0
DO1004	57	81	972	439	0	0	84	151	313	435	0	6377	4244	887	0
DO1005	38	234	620	126	0	0	366	0	244	1177	3054	750	0	1663	0
DO1007	16	19	0	129	0	0	24	0	463	174	1269	1447	0	0	0
DO1008	3	20	0	74	0	0	46	0	157	284	0	1212	0	467	0
DO1009	23	50	129	61	0	0	79	0	336	132	0	915	0	108	554
DO1010	197	213	947	363	0	0	325	0	1019	910	4453	3393	0	1493	0
DO1011	75	0	1357	366	0	0	0	0	405	261	4494	2822	2162	414	0
DO1012	60	149	1464	219	0	0	191	0	201	539	3765	1893	1821	938	0
DO1013	49	107	0	472	0	0	172	0	351	405	0	3495	0	685	0
DO1014	2	10	0	14	0	0	13	0	249	168	0	1160	0	205	0
DO1015	104	240	0	583	0	0	166	0	733	784	0	2792	1097	376	0
DO1016	6	323	0	152	0	0	264	0	326	2729	0	1496	0	2653	0
DO1017	14	22	0	198	0	42	43	0	208	161	0	1675	0	138	339
DO1018	159	597	0	1065	0	0	612	0	627	817	0	2849	0	662	1035
DO1020	70	670	1723	420	0	0	0	0	325	777	4000	2715	2406	335	0
DO52538	114	0	0	958	0	0	0	270	450	0	0	3219	0	0	1565
DO52539	26	10	178	124	0	0	48	0	379	172	2089	1748	0	275	0
DO52540	86	0	794	304	0	0	0	0	425	0	4170	2212	0	0	0
DO52542	27	15	127	96	0	0	14	90	333	0	0	2419	0	0	1228
DO52543	16	125	861	197	0	0	201	0	274	622	6055	1860	0	1256	0
DO52544	85	69	0	561	0	0	105	113	707	287	2334	2363	0	331	684
DO52545	23	20	0	70	0	0	12	0	384	0	0	2102	0	0	439
DO52546	163	0	0	534	0	0	0	106	553	0	0	1616	0	0	511
DO52547	4	0	0	43	9	0	12	0	391	0	0	2515	0	0	0
DO52548	54	55	150	69	0	0	38	45	464	144	0	1850	0	79	755
DO52549	150	171	0	974	0	0	105	189	978	412	0	6274	0	388	1963
DO52550	93	93	1937	252	0	0	278	0	358	378	4017	1951	2354	1149	0
DO52551	63	72	1374	132	0	0	174	0	288	253	5428	974	0	597	0
DO52552	148	297	2001	675	0	0	593	0	399	758	5199	1591	0	1420	0
DO52553	43	532	592	31	0	0	906	0	186	2596	2754	552	0	4539	0
DO52554	66	57	1265	183	0	0	94	0	290	189	3234	1311	1104	398	0
DO52555	108	125	1411	239	0	0	379	0	292	428	3763	938	0	1056	0
DO52556	92	50	619	198	0	0	46	86	796	0	5884	1862	0	0	0
DO52557	122	95	1854	386	0	0	172	0	451	429	8312	1797	0	783	0
DO52558	21	75	201	92	0	0	42	0	243	496	0	2303	1119	469	0
DO52559	65	41	1389	153	0	0	93	0	416	185	7322	686	0	539	0
DO52560	171	0	455	396	76	0	0	178	1184	0	0	4970	0	0	1770
DO52561	94	98	475	281	0	0	130	158	706	374	3197	2755	0	658	1215
DO52562	115	0	0	653	0	0	0	210	661	0	0	2937	0	0	1547
DO217786	13	0	0	38	18	0	0	0	410	0	0	2099	0	0	462
DO217787	9	13	63	14	18	0	37	0	403	133	0	2081	0	102	0
DO217788	9	51	0	91	0	0	13	0	389	232	0	2108	0	0	398
DO217800	0	14	0	2	0	0	18	0	348	0	0	1279	0	0	0
DO217826	8	5	0	28	0	0	3	0	362	314	0	1463	0	85	328
DO217844	1	324	0	27	0	0	187	0	241	21397	0	1773	0	12784	0
DO217865	16	0	74	61	15	0	25	0	311	0	0	1601	399	0	0
DO217887	35	106	0	225	0	0	89	0	222	601	0	1427	0	306	462
DO217907	91	265	0	886	0	193	217	0	431	489	0	3642	0	267	1123
DO217908	2	5	0	6	0	0	4	0	204	1162	0	1086	0	721	0
DO217931	66	40	0	277	53	0	55	0	574	346	0	2378	0	362	0
DO217934	13	0	0	24	0	0	0	0	327	0	0	1030	0	0	589
DO217939	3	0	0	1	3	6	0	0	374	0	0	1261	0	0	498
DO217952	10	6	42	16	0	0	15	0	489	0	0	1842	0	0	0
DO217953	0	0	0	0	0	0	0	2	266	0	0	911	0	0	337
DO217987	101	68	290	150	0	0	46	0	521	137	0	1508	747	129	0
DO218059	7	15	0	30	0	0	20	0	184	679	0	895	0	546	0
DO218060	15	0	63	15	15	0	11	0	409	330	0	1646	0	175	0
DO218062	17	38	0	69	42	0	75	0	444	0	0	2479	0	0	0
DO218065	3	104	0	55	0	0	62	0	246	3740	0	1428	0	3082	0
DO218072	1	0	0	0	7	0	0	0	249	252	0	920	0	73	0
DO218121	1	0	0	0	0	0	2	0	379	212	0	1221	0	438	0
DO218150	28	0	385	122	0	0	0	0	296	0	1927	1540	989	0	0
DO218159	20	17	0	128	0	32	31	0	417	0	0	2150	0	0	759
DO218167	15	30	0	101	0	0	8	0	364	307	0	1322	0	0	466
DO218168	124	103	814	292	0	0	0	284	343	200	0	1710	1328	101	747
DO218173	1	50	0	2	0	0	40	0	178	30540	0	1023	0	24037	0
DO218174	0	6	0	2	0	0	26	0	344	121	0	997	0	0	327
DO218176	16	278	0	90	0	0	341	0	262	4941	0	1328	0	6227	0
DO218205	1	22	0	22	0	0	20	0	344	858	0	1770	0	1021	0
DO218212	46	61	817	297	0	0	79	0	285	304	4263	1751	0	334	890
DO218254	51	22	0	84	0	0	34	0	416	0	0	1336	0	0	0
DO218269	96	190	1711	473	0	0	151	0	472	466	7955	1201	0	454	0
DO218333	59	162	1461	310	0	0	151	0	308	541	4471	2085	1880	783	0
DO218347	9	12	0	19	0	0	11	0	246	0	0	817	0	0	202
DO218377	2	0	0	7	4	0	0	0	201	145	0	881	0	40	221
DO218384	1	0	0	37	0	0	6	0	399	0	0	1384	0	0	0
DO218388	5	0	15	14	0	0	0	0	216	0	0	1823	0	0	0
DO218404	45	25	361	65	0	0	24	0	398	0	3877	1307	0	0	0
DO218408	2	0	0	0	0	0	0	0	220	0	0	865	254	0	0
DO218419	23	32	560	106	0	0	53	0	290	280	3878	1089	0	431	0
DO218428	75	263	0	381	0	0	94	0	778	1340	0	3360	0	268	0
DO218457	8	0	0	40	0	0	0	0	222	208	0	1441	0	0	0
DO218478	1	0	0	8	0	0	0	0	302	0	0	1826	0	0	0
DO218488	0	2	0	30	0	0	5	0	248	150	0	1379	0	42	0
DO218489	10	26	0	77	0	0	0	0	281	549	0	1881	0	0	0
DO218502	43	17	0	149	37	0	90	0	551	117	0	2027	0	192	0
DO218506	1	0	0	2	0	0	0	3	285	0	0	1444	0	0	268
DO218553	12	15	0	44	0	0	17	0	353	0	0	2510	0	0	0
DO218560	11	7	0	29	0	13	16	11	332	385	0	2612	0	1150	0
DO218573	36	30	157	99	0	0	60	0	530	306	0	2357	0	324	678
DO218583	11	0	0	13	8	10	0	0	278	0	0	1044	363	0	0
DO218605	44	79	297	120	0	0	70	0	461	0	2140	2066	0	0	613
DO218611	9	8	0	70	0	0	8	0	295	100	0	1544	0	95	0
DO218621	7	2	0	3	0	0	3	0	345	346	0	1153	0	222	0
DO218651	21	128	0	128	0	0	191	0	278	263	0	960	0	258	295
DO218656	64	41	658	192	0	0	33	0	394	303	3100	1748	1938	304	0
DO218669	70	243	722	246	0	0	266	0	249	1080	0	2632	1500	1295	0
DO218684	69	136	1111	408	0	0	148	0	372	565	5882	1626	0	735	0
DO218698	8	6	0	37	0	0	9	0	183	0	0	1024	0	0	0
DO218709	44	210	853	340	0	0	330	0	232	830	0	3554	2304	1421	0
DO218742	52	114	245	74	0	0	176	0	299	521	0	1652	0	540	549
DO218770	3	5	0	16	0	0	4	0	273	118	0	1120	0	0	214
DO218796	23	370	0	250	0	0	316	0	242	2935	0	2885	0	3234	0
DO218827	0	0	1	0	0	0	0	0	396	0	0	1175	0	0	333
DO218828	122	52	303	196	0	0	94	119	1032	236	0	3909	0	452	1303
DO218831	5	47	0	52	0	0	48	0	418	159	0	1323	436	83	0
DO220820	2	4	0	5	0	0	0	0	263	0	0	1865	0	0	0
DO220821	0	0	0	16	0	0	0	0	273	797	0	1345	0	223	0
DO220822	14	41	0	53	0	0	37	0	519	122	0	1416	0	0	0
DO220823	43	1437	1668	20	0	0	1532	0	274	6516	8994	310	0	7347	0
DO220824	6	13	0	21	0	0	7	0	483	376	0	2003	0	0	0
DO220825	12	0	0	48	7	8	0	0	210	88	857	680	0	0	0
DO220828	14	87	0	603	0	0	135	134	279	0	0	6576	0	0	1860

## Sheet: Table S4
Samples	SBS1-1Mb	SBS2-1Mb	SBS3-1Mb	SBS5-1Mb	SBS13-1Mb	SBS36-1Mb	SBS1-whole	SBS2-whole	SBS5-whole	SBS6-whole	SBS7a-whole	SBS8-whole	SBS12-whole	SBS13-whole	SBS18-whole	SBS30-whole	SBS31-whole	SBS36-whole	SBS39-whole	SBS85-whole
DO46744	0	0	13	7	0	0	34	0	902	0	0	207	0	0	0	0	0	0	0	0
DO46745	0	0	11	3	0	0	33	0	783	0	0	0	0	0	0	0	154	0	0	0
DO46747	0	0	8	1	0	0	146	0	1646	0	0	0	0	0	0	0	0	0	0	0
DO46749	17	0	0	34	0	0	546	0	1843	0	0	0	0	0	0	0	0	0	0	0
DO46751	0	10	0	28	6	0	180	0	1711	0	0	817	0	0	0	652	0	0	0	0
DO46753	3	5	0	32	0	0	145	0	1828	0	0	1426	0	0	0	674	0	556	0	0
DO46755	1	0	0	9	0	0	94	0	1876	0	0	1172	0	0	0	0	0	0	0	0
DO46757	0	0	0	37	0	10	106	0	1796	0	0	1109	0	0	0	474	0	0	0	0
DO46759	6	0	26	13	0	0	275	221	1927	0	0	0	0	153	0	0	724	0	0	0
DO46761	0	3	0	21	0	0	124	0	2592	0	0	0	0	0	0	0	0	0	0	0
DO46763	4	4	26	11	0	0	146	0	2552	0	0	0	0	0	0	0	0	0	0	0
DO46769	0	0	0	22	0	0	178	0	3287	0	0	1053	0	0	0	734	0	0	0	0
DO46771	0	0	0	4	0	0	41	0	845	0	0	0	0	0	305	0	0	0	0	0
DO46779	0	0	0	10	0	8	35	0	0	0	0	0	0	0	0	0	0	7525	0	0
DO46781	0	0	0	1	0	0	45	0	831	0	0	0	0	0	0	125	0	0	0	0
DO46783	82	32	0	329	30	59	1289	0	5456	0	0	2482	0	0	0	0	0	0	0	0
DO46785	0	0	0	33	0	0	58	0	2970	0	0	1064	0	0	0	0	0	0	0	0
DO48539	11	24	0	31	17	38	177	950	807	0	0	0	0	547	2780	0	0	0	0	0
DO48541	1	0	0	8	0	0	65	0	1858	0	0	0	0	0	0	0	0	0	0	0
DO48573	0	6	0	5	9	7	145	0	1799	0	0	0	0	0	0	0	0	0	0	0
DO48578	20	8	0	70	15	0	194	91	1538	0	0	0	0	54	0	0	297	0	0	0
DO48581	1	0	0	22	0	0	176	0	1921	0	0	1214	0	0	0	907	0	0	0	0
DO51170	0	0	0	4	0	4	56	103	1260	0	0	0	0	44	0	0	470	0	0	0
DO51171	0	0	4	0	0	0	160	0	1164	0	0	1035	0	0	0	483	0	0	366	0
DO51172	1	0	0	37	0	0	105	0	1564	0	0	342	0	0	0	0	0	0	0	0
DO51176	4	0	0	77	0	0	175	209	1506	0	0	612	0	197	0	0	0	0	0	0
DO51177	0	0	0	4	0	0	55	0	802	0	0	0	612	0	0	0	0	0	0	0
DO51178	0	0	0	10	0	5	134	0	1075	0	0	270	0	0	0	0	0	0	0	0
DO51179	0	0	0	1	0	0	24	0	1231	0	0	0	0	0	0	0	0	0	0	0
DO51180	17	0	36	7	0	0	1865	0	2723	0	0	1494	0	0	0	0	0	0	0	0
DO51181	0	0	0	3	0	0	45	0	248	0	0	89	0	0	0	0	0	0	0	0
DO51182	0	8	0	14	15	0	134	1322	1851	0	0	0	0	1383	0	0	0	0	0	0
DO51184	1	0	0	3	3	4	68	0	1645	0	0	0	0	0	0	0	0	374	0	0
DO51187	3	0	60	20	0	0	80	0	1968	0	0	2005	0	0	0	434	0	0	0	0
DO52122	1	0	0	7	0	0	125	0	952	0	0	630	0	0	0	229	0	0	0	0
DO52123	0	0	0	9	0	0	103	0	968	0	0	259	0	0	0	0	0	0	0	0
DO52124	0	0	0	0	0	380	0	0	0	0	0	0	0	0	0	0	0	24070	0	0
DO52125	0	41	0	138	14	0	48	0	3130	0	0	0	0	0	0	0	0	0	0	0
DO52126	44	106	887	0	0	123	214	672	2693	0	0	5686	0	569	0	1200	0	0	0	0
DO52127	0	0	0	3	0	2	60	0	806	0	0	298	0	0	0	179	0	0	0	0
DO52128	6	0	24	1	0	0	318	0	1225	0	0	0	0	0	0	0	0	0	0	0
DO52129	0	0	0	0	0	49	0	0	0	0	0	0	0	0	0	0	0	8152	0	0
DO52131	2	0	0	32	0	0	137	0	1494	0	0	780	0	0	0	0	0	0	0	0
DO52132	1	0	0	130	0	0	101	0	2708	0	0	673	0	0	0	0	0	0	0	0
DO52135	0	0	37	0	0	0	113	0	1884	0	0	648	0	0	0	0	0	283	0	0
DO52137	3	0	0	235	0	0	81	0	2029	0	0	0	0	0	0	0	0	0	0	596
DO52139	2	0	0	31	0	0	111	0	2058	0	0	758	0	0	0	471	0	0	0	0
DO52141	2	9	0	10	3	0	131	0	1183	0	0	340	0	0	0	0	0	0	0	0
DO52142	0	0	0	10	0	6	148	0	1677	0	0	693	0	0	0	0	0	0	0	0
DO52143	3	9	28	16	10	0	159	326	1348	0	0	627	0	314	0	0	529	0	0	0
DO52146	10	37	0	181	32	0	165	0	2655	0	0	1181	0	0	0	558	0	0	0	0
DO52148	0	0	0	12	0	0	15	0	230	0	0	0	0	0	0	0	0	0	0	0
DO52149	0	0	0	2	0	0	111	0	1238	0	0	0	0	0	0	0	0	0	0	0
DO52150	0	17	0	17	15	0	22	2711	1614	0	0	0	0	1660	0	0	0	0	0	0
DO52151	15	6	0	35	0	0	705	0	1854	5847	900	0	0	0	0	0	0	0	0	2455
DO52152	0	0	0	8	0	0	11	0	1796	0	0	0	0	0	0	0	0	0	0	0
DO52154	2	0	0	57	0	0	41	0	1311	0	0	405	0	0	0	0	0	0	0	0
DO52155	0	5	0	50	22	0	85	0	1804	0	0	0	0	0	0	0	0	0	0	0
DO52156	0	0	23	2	0	0	117	0	1961	0	0	0	0	0	0	0	678	0	0	0
DO52159	0	0	0	3	0	0	106	0	1335	0	0	489	0	0	635	0	0	0	0	0
DO52161	119	90	673	350	152	0	827	393	6076	0	0	2526	0	1138	0	0	0	0	0	0
DO52162	0	0	0	3	0	0	28	0	121	0	0	0	0	0	0	0	0	1101	0	0
DO52164	1	9	0	55	0	0	161	0	1430	0	0	1248	0	0	0	598	0	0	0	0

## Sheet: Table S5
Samples	SBS1-1Mb	SBS2-1Mb	SBS5-1Mb	SBS8-1Mb	SBS13-1Mb	SBS37-1Mb	SBS40-1Mb	SBS51-1Mb	SBS1-whole	SBS3-whole	SBS5-whole	SBS8-whole	SBS18-whole	SBS32-whole	SBS33-whole	SBS34-whole	SBS37-whole	SBS40-whole	SBS52-whole	SBS85-whole
DO36221	24	0	108	0	0	0	0	0	839	0	814	0	0	0	0	0	0	1439	0	0
DO36223	2	0	0	0	0	0	0	0	377	0	555	0	0	0	0	0	0	686	0	0
DO46787	47	0	243	119	0	0	0	0	508	1648	1512	0	0	0	0	0	0	0	0	0
DO46788	13	0	19	0	0	0	108	0	405	0	1901	0	0	0	0	0	0	2884	0	0
DO46790	8	0	71	0	0	0	124	0	287	0	1106	0	0	0	0	0	0	1846	0	0
DO46792	16	0	181	0	0	0	312	0	315	0	2220	0	0	0	0	0	0	2678	0	0
DO46793	2	0	21	0	0	0	0	0	278	0	404	0	0	0	0	0	0	1091	0	0
DO46795	30	0	42	0	0	0	297	0	358	0	985	0	0	0	0	0	0	2038	0	0
DO46796	28	0	99	0	15	0	0	0	601	0	766	0	0	0	0	0	0	1354	0	0
DO48577	13	0	2	0	0	0	52	0	931	0	1154	0	0	0	0	0	0	1929	0	0
DO50414	1	0	0	0	0	5	0	0	176	0	629	0	0	0	0	0	0	0	0	0
DO50415	33	0	138	0	0	0	0	0	674	0	772	0	0	0	0	0	0	1397	0	0
DO50416	8	0	1	0	0	0	39	0	851	0	1373	0	0	0	0	0	0	1996	0	0
DO50417	3	3	12	0	0	0	0	0	357	0	543	0	0	0	0	0	0	660	0	0
DO50418	24	0	147	0	0	0	233	0	300	0	1587	0	0	0	0	0	0	1473	0	0
DO50419	31	0	57	0	0	0	253	0	477	0	1073	0	0	0	0	0	0	2511	0	0
DO50420	45	0	8	0	0	0	126	0	1112	0	2554	1221	0	0	0	0	0	0	0	0
DO50421	22	0	109	0	0	0	0	0	398	0	687	0	0	0	0	0	0	1019	0	0
DO50422	6	0	67	0	0	0	0	0	544	0	982	0	0	0	0	0	0	1946	0	0
DO50423	6	0	32	0	0	0	0	0	335	0	579	0	0	0	0	0	0	962	0	0
DO50424	18	5	49	0	10	0	0	0	661	0	488	0	0	0	0	0	0	1751	0	0
DO50428	6	0	20	0	11	0	63	0	313	0	938	0	0	0	0	0	0	1404	0	0
DO50430	27	30	86	45	17	0	0	0	484	0	461	0	0	0	0	0	0	1707	0	0
DO50431	52	37	61	0	52	0	597	0	361	0	994	0	0	0	0	0	0	2986	0	0
DO50432	44	0	38	0	0	0	356	0	384	0	1037	0	0	0	0	0	0	1722	0	0
DO51044	21	0	60	0	0	0	213	0	299	0	1613	0	0	0	0	0	0	1865	0	0
DO51045	68	0	1899	0	0	774	0	505	344	0	12842	0	0	0	0	0	0	0	0	3042
DO51046	131	0	908	0	0	0	0	0	824	0	3359	0	0	0	1407	0	0	0	0	0
DO51047	24	0	143	0	0	0	0	0	764	0	1084	0	0	0	0	0	0	1559	0	0
DO51048	13	0	93	0	0	0	0	0	580	0	812	0	0	0	0	0	0	1598	0	0
DO51049	0	0	54	0	0	0	126	0	212	0	1737	0	0	0	0	0	0	4164	0	0
DO51050	36	0	134	88	0	0	0	0	1109	0	2625	1446	0	0	0	0	0	0	0	0
DO51051	25	0	223	159	0	0	0	0	736	0	2187	1874	0	0	0	0	0	3319	0	0
DO51052	25	0	0	0	0	0	184	0	638	0	720	0	0	0	0	0	0	1950	0	0
DO51053	26	0	3	0	0	0	120	0	618	0	875	0	0	0	0	0	0	1800	0	0
DO51054	28	0	45	0	0	0	169	0	777	0	968	0	0	0	0	0	0	2132	0	0
DO51055	23	11	108	0	10	0	0	0	815	0	2281	0	0	0	0	0	0	0	0	0
DO51056	20	0	87	0	0	0	0	0	609	0	743	0	0	0	0	0	0	1055	0	0
DO51057	21	0	54	0	0	0	156	0	590	0	1469	0	0	0	0	0	0	1898	0	0
DO51060	36	8	52	0	16	0	103	0	817	0	2272	1130	0	0	0	0	0	0	0	0
DO51061	58	0	77	0	0	0	159	0	913	0	1135	0	592	0	0	0	0	2157	0	0
DO51062	22	0	0	0	0	0	96	0	493	0	800	0	0	0	0	0	0	1616	0	0
DO51063	12	0	34	0	0	0	64	0	231	0	705	0	0	0	0	0	0	1035	0	0
DO51064	31	0	0	0	0	0	143	0	584	0	849	0	0	0	0	0	0	1830	0	0
DO51065	33	0	97	0	0	0	0	0	503	0	753	0	0	0	0	0	0	1136	0	0
DO51066	41	0	33	0	0	0	117	0	762	0	903	0	0	0	0	0	0	1906	0	0
DO51067	26	0	149	0	0	0	0	0	432	0	1587	0	0	0	0	0	0	0	0	344
DO51068	14	0	51	0	0	0	0	0	557	0	729	0	0	0	0	0	0	944	0	0
DO51069	21	11	88	0	26	0	0	0	520	0	790	0	0	0	0	0	0	1411	0	0
DO51070	21	0	94	0	0	0	0	0	684	0	1555	0	373	0	0	0	0	0	0	0
DO51072	25	10	128	0	14	0	0	0	447	0	804	0	0	0	0	0	0	995	0	0
DO51073	9	8	91	0	29	0	0	0	431	0	893	0	0	0	0	0	483	1275	0	0
DO51074	28	0	117	64	0	0	0	0	411	0	931	0	0	0	0	0	0	1742	0	0
DO51075	67	0	114	292	0	0	542	0	387	0	1004	1219	0	0	0	0	0	1756	0	0
DO51078	45	0	137	0	0	97	456	0	482	0	2463	0	0	0	0	0	0	2341	0	0
DO51079	23	6	116	0	17	0	0	0	446	0	901	0	0	0	0	0	0	1260	0	0
DO51080	9	0	82	0	0	0	0	0	403	0	1064	0	0	0	0	0	0	811	0	0
DO51081	38	0	141	0	0	0	0	0	609	0	1076	0	0	0	0	0	0	2039	0	0
DO51083	55	0	170	81	0	0	0	0	561	0	783	0	0	0	0	0	0	1293	0	0
DO51084	4	0	69	0	0	0	0	0	347	0	801	0	0	0	0	0	0	1062	0	0
DO51085	76	0	150	0	0	0	282	0	622	0	959	0	0	0	0	0	0	1860	0	0
DO51086	48	49	246	0	129	0	623	0	297	0	1413	0	0	0	0	0	0	2510	0	0
DO51087	2	0	0	0	0	0	59	0	101	0	1165	0	0	0	0	0	0	0	1525	0
DO51088	48	0	169	0	0	0	236	0	430	0	1577	0	0	0	0	0	0	1571	0	0
DO51089	33	0	42	0	0	0	142	0	719	0	790	0	0	0	0	0	0	1839	0	0
DO51090	35	0	55	0	0	0	150	0	483	0	756	0	0	0	0	0	0	1330	0	272
DO51091	84	0	153	0	70	0	628	0	858	0	819	0	0	0	0	0	0	5356	0	0
DO51092	2	31	46	0	32	0	0	0	611	0	1007	0	0	0	0	0	0	1632	0	0
DO51093	43	0	72	0	0	0	164	0	575	0	945	0	0	0	0	0	0	1839	0	0
DO51094	110	0	511	0	0	541	981	0	565	0	498	0	0	1112	0	0	2997	3964	0	0
DO51095	5	0	22	0	0	0	0	0	89	0	399	0	0	0	0	0	0	0	0	0
DO51096	2	28	71	0	8	0	0	0	322	0	940	0	0	0	0	0	0	819	0	0
DO51097	21	0	99	0	0	0	0	0	359	0	676	0	0	0	0	0	0	1163	0	0
DO51098	14	0	18	0	0	0	59	0	568	0	787	0	0	0	0	0	0	1372	0	0
DO51099	23	0	45	0	0	0	0	0	883	0	767	0	0	0	0	0	0	1279	0	0
DO51100	2	6	0	0	0	0	0	0	354	0	1208	0	0	0	0	0	0	1332	0	0
DO51102	42	0	122	0	0	0	0	0	548	0	595	0	0	0	0	0	0	1455	0	0
DO51103	14	0	109	0	0	0	0	0	408	0	1395	0	0	0	0	0	0	1452	0	0
DO51104	27	0	67	0	0	0	0	0	893	0	683	0	0	0	0	0	0	1436	0	0
DO51105	65	0	293	0	0	0	0	0	848	0	1712	0	0	0	0	0	0	1825	0	0
DO51106	14	0	99	0	0	0	0	0	334	0	1493	565	0	0	0	0	636	0	0	0
DO51107	16	0	100	0	0	0	141	0	417	0	1042	0	0	0	0	0	0	1299	0	0
DO51108	5	0	20	18	0	21	0	0	734	0	1357	0	0	0	0	0	1239	2105	0	0
DO51109	46	0	5	0	0	0	165	0	756	0	510	0	0	0	0	0	0	2067	0	0
DO51110	59	0	66	0	0	0	205	0	953	0	3017	0	962	0	0	588	0	0	0	0
DO51111	59	0	344	0	0	0	0	102	803	0	4333	0	0	0	0	0	0	0	0	0
DO51112	15	6	31	0	11	0	44	0	622	0	650	0	0	0	0	0	0	956	0	0
DO51113	21	0	109	0	0	0	188	0	575	0	597	0	0	1002	0	0	2668	2789	0	0
DO51114	26	0	94	0	0	0	142	0	743	0	1101	0	0	0	0	0	0	2350	0	0
DO51115	1	0	60	27	0	0	0	0	480	0	2439	1073	0	0	0	0	0	0	0	0
DO51116	28	0	61	0	0	0	0	0	598	0	1763	0	399	0	0	0	0	0	0	0
DO51117	31	0	374	0	0	0	0	0	334	0	1747	0	0	0	0	0	0	1687	0	0
DO51118	32	0	112	0	0	0	0	0	794	0	798	0	0	0	0	0	0	1642	0	0
DO51120	15	0	7	0	0	0	70	0	691	0	1525	0	674	0	0	0	0	0	0	0
DO51121	15	0	45	0	0	0	134	0	498	0	872	0	0	0	0	0	0	2153	0	0
DO51122	10	0	67	0	9	0	0	0	450	0	848	0	0	0	0	0	0	1241	0	0
DO51123	41	31	96	0	38	0	0	0	667	0	541	0	0	0	0	0	0	1797	0	0
DO51124	29	0	120	0	0	0	0	0	808	0	646	0	0	0	0	0	0	1503	0	0
DO51126	9	0	0	0	0	0	41	0	591	0	1473	0	481	0	0	0	0	0	0	0
DO51127	12	0	47	0	19	0	54	0	486	0	545	0	756	0	0	0	0	1626	0	0
DO51128	3	0	10	0	0	0	0	0	403	0	724	0	0	0	0	0	0	1060	0	0
DO51129	32	0	44	0	0	0	203	0	430	0	891	0	0	0	0	0	0	2030	0	0
DO51131	15	0	32	0	0	0	0	0	434	0	358	0	0	0	0	0	0	883	0	0
DO51132	6	0	0	0	0	0	0	0	91	0	317	152	0	0	0	0	0	0	0	0
DO51133	20	0	118	0	0	0	0	0	593	0	627	0	0	0	0	0	0	3060	0	0
DO51134	24	0	146	0	0	0	0	0	563	0	2570	0	0	0	0	0	0	0	0	0
DO51135	33	0	270	0	0	0	0	0	514	0	531	0	0	464	0	0	1327	2172	0	0
DO51136	1	0	4	0	0	0	0	0	73	0	113	0	0	0	0	0	0	264	0	0
DO51137	61	0	62	0	0	0	167	0	887	0	1666	0	765	0	0	0	0	0	0	0
DO51138	37	19	106	0	9	0	0	0	985	0	1248	0	0	0	0	0	0	1410	0	0
DO51139	32	0	0	0	0	0	187	0	484	0	1077	0	559	0	0	0	0	1538	0	0
DO51140	0	0	4	0	0	0	0	0	78	0	168	0	0	0	0	0	0	265	0	0
DO51141	4	4	29	0	4	0	0	0	393	0	650	0	0	0	0	0	0	1382	0	0
DO51142	45	0	0	0	0	0	181	0	1584	0	794	0	0	0	0	0	0	1489	0	0
DO51143	36	0	15	0	0	0	98	0	770	0	1009	0	0	0	0	0	0	1790	0	0
DO51144	50	19	163	0	18	0	0	0	729	0	873	0	0	0	0	0	0	1928	0	0
DO51145	11	0	56	0	0	0	0	0	580	0	831	0	0	0	0	0	0	1545	0	0
DO51147	8	9	71	0	0	0	0	0	486	0	764	0	0	0	0	0	0	1377	0	0
DO51148	64	0	145	0	0	282	640	0	532	0	2297	0	0	0	0	0	1947	3619	0	0
DO51150	84	0	63	0	0	0	185	0	769	0	864	0	0	0	0	0	0	1657	0	0
DO51152	0	0	3	0	0	0	0	0	520	0	1157	0	0	0	0	0	0	2191	0	0
DO51153	28	0	45	0	0	0	80	0	562	0	1154	0	0	0	0	0	0	1520	0	0
DO51154	24	0	98	0	0	0	0	0	479	0	764	0	0	0	0	0	0	1342	0	0
DO51155	44	17	155	0	22	0	0	0	659	0	810	0	0	0	0	0	0	1795	0	0
DO51156	5	7	64	0	0	0	0	0	212	0	732	314	0	0	0	0	0	0	0	0
DO51157	14	5	37	0	11	0	0	0	562	0	704	0	0	0	0	0	0	898	0	0
DO51158	5	0	77	0	0	0	0	0	170	0	902	0	0	0	0	0	0	789	0	0
DO51159	1	9	4	0	3	0	0	0	192	0	919	0	0	0	0	0	0	0	0	0
DO51953	226	0	912	0	0	0	1329	0	775	0	1933	0	0	0	0	0	0	3988	0	757
DO51954	72	31	23	0	31	0	279	0	1183	0	1195	0	0	0	0	0	0	3784	0	0
DO51955	173	106	207	0	215	0	983	0	1097	0	1063	0	0	0	0	0	0	4896	0	0
DO51956	45	15	35	0	0	0	202	0	867	0	783	0	0	0	0	0	0	2971	0	0
DO51958	143	49	34	0	92	0	747	0	968	0	175	0	0	0	0	0	0	5538	0	0
DO51959	32	0	15	0	0	0	130	0	790	0	1066	0	0	0	0	0	0	1878	0	0
DO51960	104	0	166	0	0	0	424	0	871	0	1314	0	0	0	0	0	0	2539	0	0
DO51962	172	0	370	895	0	0	2410	0	864	7589	0	0	0	0	0	0	0	9232	0	0
DO51964	83	66	207	0	109	0	686	0	532	0	984	0	0	0	0	0	0	3772	0	0
DO51965	354	0	386	1800	0	0	2848	0	851	0	850	4241	0	0	0	0	0	6278	0	0
